# Supplementary material for: MiR-21 is required for efficient kidney regeneration in fish
Source: BMC Dev Biol. 2015 Nov 17;15:43. doi: 10.1186/s12861-015-0089-2 (PMC4650918; doi:10.1186/s12861-015-0089-2)
Supplement: Additional file 2: Table S1. — Clustered differentially expressed genes after treatment of N. furzeri with gentamicin, antimir-21 orgentamicin/antimir-21. (XLSX 429 kb) [file 12861_2015_89_MOESM2_ESM.xlsx]

## Sheet: Supplemental_Table
						Clustering	Linear Normalized Expression gentamicin					Clustering	Lin. Norm. Expres. gentamicin & AntiMir21					Log2 Foldchange (FC) gentamicin						Log2 FC gentamicin & AntiMir21						Log2 Foldchange AntiMir21
GeneSymbol	Annotation	Notho_GeneID	TranskriptID	Zebrafisch_Ortho_GeneID	Human_Ortho_GeneID	Profile Nr.	PBS	2dpi	4dpi	8dpi		Profile Nr.	PBS	2dpi	4dpi	8dpi		2dpi	Sig.	4dpi	Sig.	8dpi	Sig.	2dpi	Sig.	4dpi	Sig.	8dpi	Sig.	2dpi	Sig.	4dpi	Sig.	8dpi	Sig.
A1CF	APOBEC1 complementation factor	NOFU_GENE_3_0000013	Nofu_GRZ_cDNA_3_0178288	ENSDARG00000002968	ENSG00000148584	30	0	8.86	10.1	-38.76		51	0	101.67	20.72	-38.79		0.100691	0	-0.0133215	0	-0.621873	0	0.876023	0	0.118876	0	-0.581985	0	0.984277	0	0.740262	0	0.217697	0
ABCB10	ATP-binding cassette, sub-family B (MDR/TAP), member 10	NOFU_GENE_3_0000073	Nofu_GRZ_cDNA_3_0001480	ENSDARG00000061591	ENSG00000135776	14	0	-2.31	-3.58	-7.33		0	0	-3.24	-7.37	-7.22		-0.268378	0	-0.557705	0	-1.14713	0	-0.434304	0	-1.20589	0	-1.07532	0	-0.759021	0	-0.21148	0	-0.670815	0
ABCC12	ATP-binding cassette, sub-family C (CFTR/MRP), member 12	NOFU_GENE_3_0000084	Nofu_GRZ_cDNA_3_0207762	ENSDARG00000013050	ENSG00000140798	25	0	45.59	-126.57	-66.45		37	0	52.31	-47.45	-97.2		0.372397	0	-2.59561	0	-0.85513	0	0.416776	0	-0.641144	0	-1.43663	0	0.552802	0	0.504068	0	-1.27033	0
ABCC4	ATP-binding cassette, sub-family C (CFTR/MRP), member 4	NOFU_GENE_3_0000087	Nofu_GRZ_cDNA_3_0002523	ENSDARG00000058953	ENSG00000125257	51	0	48.29	-11.76	-28.34		37	0	24.6	-20.11	-34.5		1.00379	0	-0.519317	0	-1.34837	0	0.578984	0	-0.895275	0	-1.84125	0	-1.63525	0	-1.69648	0	-0.230671	0
ABCG2 (1 OF 2)	ATP-binding cassette, sub-family G (WHITE), member 2	NOFU_GENE_3_0000101	Nofu_GRZ_cDNA_3_0007574	ENSDARG00000043037	ENSG00000118777	34	0	-0.85	4.4	4.71		46	0	2.67	2.19	2.38		-0.234998	0	0.709529	0	0.815363	0	0.556533	0	0.373897	0	0.50038	0	0.451854	0	-1.32025	0	1.54397	0
ABCG4A	ATP-binding cassette, sub-family G (WHITE), member 4	NOFU_GENE_3_0000103	Nofu_GRZ_cDNA_3_0178545	ENSDARG00000061047	ENSG00000172350	2	0	-27.08	-42.45	-20.39		0	0	-19.14	-32.41	-31.13		-0.755119	0	-1.6	2	-0.590535	0	-0.498315	0	-1.07164	0	-0.920787	0	0.476305	0	0.297023	0	0.194968	0
ABCH1	ATP-binding cassette, sub-family H, member 1	NOFU_GENE_3_0000107	Nofu_GRZ_cDNA_3_0175711	ENSDARG00000071341		33	0	0.04	2.84	0.59		36	0	0.16	1.81	1.25		0.118784	0	2.75721	2	1.1555	0	0.380543	0	2.2317	2	1.90855	0	0.768615	0	0.96224	0	1.54648	0
ABHD14B	abhydrolase domain containing 14B	NOFU_GENE_3_0000115	Nofu_GRZ_cDNA_3_0002614	ENSDARG00000023880	ENSG00000114779	4	0	-13.99	-11.97	-8.09		7	0	-14.31	-9.94	-10.17		-1.4104	2	-1.23274	2	-0.705394	0	-1.49455	2	-0.950414	0	-0.879423	0	-0.0395892	0	-0.563906	0	-0.137934	0
ABHD8 (2 OF 2)	abhydrolase domain containing 8	NOFU_GENE_3_0000127	Nofu_GRZ_cDNA_3_0038529	ENSDARG00000076620	ENSG00000127220	57	0	1.11	1.12	1.62		41	0	8.64	1.62	1		2.34096	0	2.18753	0	2.75065	0	5.03306	2	2.67569	0	2.19556	0	3.94432	0	1.95068	0	3.81321	0
ACAD11	acyl-Coenzyme A dehydrogenase family, member 11	NOFU_GENE_3_0000155	Nofu_GRZ_cDNA_3_0183426	ENSDARG00000045411	ENSG00000240303	2	0	-288.71	-495.97	-187.31		3	0	-287.24	-288.18	-398.08		-1.02204	0	-3.11263	3	-0.643376	0	-1.01679	0	-1.1359	0	-1.75254	0	-0.365792	0	0.306933	0	-0.926313	0
ACADL	acyl-CoA dehydrogenase, long chain	NOFU_GENE_3_0000159	Nofu_GRZ_cDNA_3_0208263	ENSDARG00000088357	ENSG00000115361	4	0	-20.68	-25.45	-12.06		5	0	-14.27	-6.49	-20.51		-0.702192	0	-1.07552	0	-0.425286	0	-0.462046	0	-0.29973	0	-0.7074	0	0.655079	0	0.76696	0	0.221354	0
ACE	angiotensin I converting enzyme (peptidyl-dipeptidase A) 1	NOFU_GENE_3_0000194	Nofu_GRZ_cDNA_3_0000251	ENSDARG00000079166	ENSG00000159640	9	0	-4.01	-0.42	-1.32		22	0	-2.51	1.46	-2.24		-0.453016	0	-0.188982	0	-0.196904	0	-0.29077	0	0.0268027	0	-0.245679	0	0.7519	0	0.3474	0	0.885224	0
ACLYA	ATP citrate lyase a	NOFU_GENE_3_0000223	Nofu_GRZ_cDNA_3_0001633	ENSDARG00000017738	ENSG00000131473	11	0	-27.45	-74.47	-34.18		27	0	14.05	-61.28	-67.53		-0.368417	0	-1.46999	2	-0.539948	0	0.146218	0	-1.10274	0	-1.15903	0	0.127126	0	0.316004	0	-0.459933	0
ACMSD	aminocarboxymuconate semialdehyde decarboxylase	NOFU_GENE_3_0000225	Nofu_GRZ_cDNA_3_0194138	ENSDARG00000062549	ENSG00000153086	29	0	3.99	-9.46	14.67		40	0	1.1	-0.46	-3.8		0.180396	0	-0.69612	0	0.508205	0	0.0223715	0	-0.132623	0	-0.208789	0	-0.52942	0	-0.471342	0	0.310963	0
ACP6	acid phosphatase 6, lysophosphatidic	NOFU_GENE_3_0000243	Nofu_GRZ_cDNA_3_0179820	ENSDARG00000040064	ENSG00000162836	38	0	2.14	-4.41	-1.85		37	0	3.52	-3.57	-5.76		0.24704	0	-0.805951	0	-0.310983	0	0.375853	0	-0.629976	0	-0.97451	0	0.107425	0	0.2328	0	-0.747915	0
ACRC	acidic repeat containing	NOFU_GENE_3_0000248	Nofu_GRZ_cDNA_3_0180237	ENSDARG00000057716	ENSG00000147174	9	0	-2.07	-0.16	-1.25		1	0	-0.9	-1.62	-1.11		-0.393443	0	-0.163663	0	-0.272316	0	-0.188777	0	-0.400514	0	-0.203432	0	0.264044	0	0.0398047	0	-0.0463822	0
ACSF2 (2 OF 2)	acyl-CoA synthetase family member 2	NOFU_GENE_3_0000255	Nofu_GRZ_cDNA_3_0165434	ENSDARG00000061201	ENSG00000167107	21	0	-3.65	0.22	6.65		10	0	-5.18	0.8	4.14		-0.727814	0	-0.0921987	0	0.715415	0	-1.20953	0	0.0136143	0	0.524531	0	-0.398543	0	-0.136486	0	1.30557	0
ACSS1	acyl-CoA synthetase short-chain family member 1	NOFU_GENE_3_0000264	Nofu_GRZ_cDNA_3_0160962	ENSDARG00000044142	ENSG00000154930	18	0	-1.2	-0.37	-2.09		4	0	-5.68	-5.61	-4.05		-0.0649838	0	-0.155245	0	-0.167214	0	-0.361808	0	-0.428244	0	-0.233388	0	0.179525	0	0.486397	0	0.0525372	0
ACTA2	actin, alpha 2, smooth muscle, aorta	NOFU_GENE_3_0000269	Nofu_GRZ_cDNA_3_0023232	ENSDARG00000045180	ENSG00000107796	36	0	0.45	320.44	120.26		36	0	-20.89	194.77	93.41		-0.00623112	0	1.54407	2	0.819577	0	-0.270705	0	1.11856	0	0.708523	0	0.190897	0	0.465979	0	0.462626	0
ADAM10B	ADAM metallopeptidase domain 10	NOFU_GENE_3_0000310	Nofu_GRZ_cDNA_3_0001262	ENSDARG00000053468	ENSG00000137845	58	0	5.94	9.84	4.12		58	0	6.28	10.77	6.27		0.782703	0	1.01732	2	0.536361	0	0.79638	0	1.11442	2	0.818331	0	0.542138	0	0.363099	0	0.449309	0
ADAM12 (1 OF 2)	ADAM metallopeptidase domain 12	NOFU_GENE_3_0000313	Nofu_GRZ_cDNA_3_0182874	ENSDARG00000079068	ENSG00000148848	34	0	1.09	15.07	13.13		34	0	-0.67	9.07	8.56		0.159904	0	1.29612	2	1.2467	0	-0.14781	0	0.906455	0	0.961937	0	0.267765	0	0.629105	0	0.906072	0
ADAMTS1	ADAM metallopeptidase with thrombospondin type 1 motif, 1	NOFU_GENE_3_0000326	Nofu_GRZ_cDNA_3_0160489	ENSDARG00000041566	ENSG00000154734	58	0	11.28	16.1	7.78		46	0	13.79	10.16	11.09		2.1609	0	2.43241	2	1.70856	0	2.33579	0	1.94051	0	2.12731	0	0.170209	0	0.156574	0	2.09675	0
ADAMTS13	ADAM metallopeptidase with thrombospondin type 1 motif, 13	NOFU_GENE_3_0000329	Nofu_GRZ_cDNA_3_0000940	ENSDARG00000076270	ENSG00000160323	17	0	-1.32	-1.21	0.81		21	0	-1.01	-0.38	0.68		-1.19552	0	-1.1977	0	0.366367	0	-0.842611	0	-0.360463	0	0.35728	0	0.203324	0	0.661981	0	0.51051	0
ADAMTS3	ADAM metallopeptidase with thrombospondin type 1 motif, 3	NOFU_GENE_3_0000338	Nofu_GRZ_cDNA_3_0178477	ENSDARG00000060127	ENSG00000156140	55	0	1.46	1.08	1.52		45	0	4.16	3.28	0.27		1.02846	0	0.678497	0	0.987757	0	1.9283	2	1.61899	0	0.24573	0	-0.208697	0	0.439009	0	0.923082	0
ADAMTS8 (1 OF 2)	ADAM metallopeptidase with thrombospondin type 1 motif, 8	NOFU_GENE_3_0000342	Nofu_GRZ_cDNA_3_0192995	ENSDARG00000058252	ENSG00000134917	59	0	0.79	2.21	1.71		50	0	0.65	2.3	1.16		1.75052	0	2.79312	3	2.55163	2	1.49725	0	2.86996	3	2.14225	0	0.779772	0	0.0564412	0	1.18634	0
ADAMTSL1	ADAMTS-like 1	NOFU_GENE_3_0000344	Nofu_GRZ_cDNA_3_0179767	ENSDARG00000027903	ENSG00000156218	1	0	-14.61	-18.97	-15.57		0	0	-12.1	-20.57	-21.76		-1.25212	0	-2.13563	2	-1.45017	0	-0.990373	0	-2.54137	2	-2.86317	2	-1.62959	0	-1.65017	0	-1.20939	0
ADD2	adducin 2 (beta)	NOFU_GENE_3_0000384	Nofu_GRZ_cDNA_3_0002681	ENSDARG00000074581	ENSG00000075340	45	0	1.15	1.5	-0.1		25	0	-0.16	-2.13	-1.52		0.318106	0	0.284906	0	-0.0807499	0	-0.108127	0	-1.04576	0	-0.617814	0	1.07254	0	1.66018	0	1.35806	0
ADH5	class III alcohol dehydrogenase, chi subunit	NOFU_GENE_3_0000391	Nofu_GRZ_cDNA_3_0032093	ENSDARG00000080010	ENSG00000197894	13	0	-34.31	-56.13	-8.73		8	0	-51.73	-19.92	-4.35		-0.407652	0	-0.863905	0	-0.144783	0	-0.689799	0	-0.326633	0	-0.056635	0	0.0200957	0	0.717288	0	0.191788	0
ADIPOR2	adiponectin receptor 2	NOFU_GENE_3_0000400	Nofu_GRZ_cDNA_3_0009687	ENSDARG00000058688	ENSG00000006831	53	0	14.94	5.5	2.71		53	0	15.28	9.25	3.47		1.04625	2	0.356484	0	0.202611	0	1.03938	2	0.634969	0	0.313678	0	0.53497	0	0.622627	0	0.43419	0
ADKA	pep:novel group:BROADS1:groupVI:7939521:7946234:-1 gene:ENSGACG00000006579 transcript:ENSGACT00000008794	NOFU_GENE_3_0000402	Nofu_GRZ_cDNA_3_0004346	ENSDARG00000039429	ENSG00000156110	1	0	-9.76	-12.65	-7.2		12	0	-4.87	-5.8	-10.58		-0.815099	0	-1.31612	2	-0.609908	0	-0.3611	0	-0.540996	0	-0.92398	0	0.329181	0	0.991514	0	0.00377419	0
AGAP_AGAP000713	AGAP000713-PA	NOFU_GENE_3_0000465	Nofu_GRZ_cDNA_3_0132972	ENSDARG00000027065		13	0	-5.4	-9.1	-0.33		26	0	1.25	-1.29	-6.76		-0.890991	0	-2.34271	0	-0.0836494	0	0.140464	0	-0.284411	0	-1.26923	0	0.946183	0	1.29764	0	0.425253	0
AGMAT	agmatine ureohydrolase (agmatinase)	NOFU_GENE_3_0000485	Nofu_GRZ_cDNA_3_0177526	ENSDARG00000059700	ENSG00000116771	15	0	-3.94	-4.2	-4.33		22	0	-5.76	4.21	-6.38		-0.610778	0	-0.798136	0	-0.74741	0	-1.03651	0	0.348723	0	-1.18192	0	-0.197795	0	0.109792	0	-0.249714	0
AGPAT4	1-acylglycerol-3-phosphate O-acyltransferase 4 (lysophosphatidic acid acyltransferase, delta)	NOFU_GENE_3_0000489	Nofu_GRZ_cDNA_3_0031162	ENSDARG00000069044	ENSG00000026652	58	0	6.36	10.75	6.21		36	0	0.52	11.01	7.77		0.476831	0	0.608105	0	0.418777	0	0.00227509	0	0.645772	0	0.559375	0	0.149382	0	0.101154	0	0.193624	0
AGPAT9	1-acylglycerol-3-phosphate O-acyltransferase 9	NOFU_GENE_3_0000492	Nofu_GRZ_cDNA_3_0185134	ENSDARG00000006491	ENSG00000138678	17	0	-13.16	-7.35	11.72		32	0	-3.57	5.1	-7.38		-0.583182	0	-0.424726	0	0.309864	0	-0.158327	0	0.0645137	0	-0.307476	0	-0.813372	0	0.414343	0	0.0776967	0
AHCY	adenosylhomocysteinase	NOFU_GENE_3_0000511	Nofu_GRZ_cDNA_3_0010681	ENSDARG00000005191	ENSG00000101444	4	0	-150.63	-119.15	-68.47		7	0	-145.62	-77.28	-92.88		-0.891036	0	-0.794995	0	-0.394579	0	-0.871365	0	-0.491457	0	-0.489888	0	0.245805	0	0.737404	0	-0.0257395	0
AHCYL2	adenosylhomocysteinase-like 2	NOFU_GENE_3_0000513	Nofu_GRZ_cDNA_3_0161696	ENSDARG00000039343	ENSG00000158467	15	0	-60.82	-65.56	-53.65		3	0	-41.65	-42.01	-69.38		-0.908022	0	-1.14075	2	-0.82552	0	-0.572381	0	-0.6702	0	-1.10602	0	-0.384941	0	-0.407401	0	-0.366762	0
AKAP12B	A kinase (PRKA) anchor protein 12	NOFU_GENE_3_0000554	Nofu_GRZ_cDNA_3_0003157	ENSDARG00000055678	ENSG00000131016	46	0	15.85	14.23	11.75		58	0	10.63	14.03	8.1		1.60196	2	1.36169	0	1.26028	0	1.17494	0	1.37423	0	1.01552	0	0.513468	0	0.256795	0	0.73304	0
AKR1A1A	pep:novel group:BROADS1:groupXIII:9469514:9471776:-1 gene:ENSGACG00000009687 transcript:ENSGACT00000012849	NOFU_GENE_3_0000570	Nofu_GRZ_cDNA_3_0035628	ENSDARG00000035257		28	0	42.32	-102.46	5.16		30	0	-11.75	-10.46	-76.18		0.336455	0	-1.65218	0	-0.0142081	0	-0.122013	0	-0.211215	0	-0.963115	0	-0.440953	0	0.531504	0	-0.337655	0
AKR1D1 (2 OF 2)	aldo-keto reductase family 1, member D1 (delta 4-3-ketosteroid-5-beta-reductase)	NOFU_GENE_3_0000574	Nofu_GRZ_cDNA_3_0166233	ENSDARG00000045598	ENSG00000198074	6	0	-7.51	-3.76	-6.48		19	0	-7.51	-1.94	-7.17		-1.91152	0	-0.804748	0	-1.51256	0	-1.98218	0	-0.409763	0	-1.74481	0	-0.250058	0	-1.05767	0	0.514129	0
ALAD	aminolevulinate dehydratase	NOFU_GENE_3_0000606	Nofu_GRZ_cDNA_3_0010591	ENSDARG00000052815	ENSG00000148218	12	0	-7.21	-9.02	-16.7		12	0	-6.82	-15.18	-19.1		-0.283889	0	-0.488372	0	-0.798028	0	-0.300801	0	-0.763341	0	-0.89889	0	0.0565449	0	0.572927	0	0.118057	0
ALAS2	Delta-aminolevulinate synthase	NOFU_GENE_3_0000608	Nofu_GRZ_cDNA_3_0159916	ENSDARG00000038643	ENSG00000158578	26	0	1.96	-4.08	-15.98		27	0	6.06	-14.89	-17.89		0.0992664	0	-0.404166	0	-1.65671	0	0.255664	0	-1.50426	0	-2.00237	0	1.28939	0	1.83727	0	1.04465	0
ALDH1L1	aldehyde dehydrogenase 1 family, member L1	NOFU_GENE_3_0000614	Nofu_GRZ_cDNA_3_0165255	ENSDARG00000077004	ENSG00000144908	2	0	-29.96	-53.78	-16.48		3	0	-26.3	-26.12	-45.82		-0.905884	0	-2.743	2	-0.497471	0	-0.776627	0	-0.868424	0	-1.81535	0	0.206219	0	0.429466	0	0.453662	0
ALDH4A1	aldehyde dehydrogenase 4 family, member A1	NOFU_GENE_3_0000619	Nofu_GRZ_cDNA_3_0180654	ENSDARG00000038207	ENSG00000159423	15	0	-54.32	-64.31	-56.5		26	0	3.3	-20.12	-61.42		-0.68717	0	-1.00463	0	-0.781736	0	0.0311749	0	-0.331165	0	-0.825588	0	0.143697	0	1.35209	0	0.267066	0
ALDH8A1	aldehyde dehydrogenase 8 family, member A1	NOFU_GENE_3_0000623	Nofu_GRZ_cDNA_3_0016151	ENSDARG00000036776	ENSG00000118514	43	0	3.06	-1.5	9.5		23	0	-9.98	16.12	-1.37		0.09904	0	-0.194432	0	0.230033	0	-0.418534	0	0.358995	0	-0.0582335	0	-0.0712909	0	0.0396436	0	0.335249	0
ALDH9A1 (2 OF 3)	aldehyde dehydrogenase 9 family, member A1	NOFU_GENE_3_0000624	Nofu_GRZ_cDNA_3_0183897	ENSDARG00000069100	ENSG00000143149	8	0	-8.97	-5.55	-0.05		8	0	-7.92	-5.12	-1.78		-0.898929	0	-0.615537	0	-0.0627225	0	-0.787648	0	-0.548966	0	-0.149358	0	-0.221772	0	0.368587	0	0.383422	0
ALDOA (1 OF 2)	aldolase A, fructose-bisphosphate	NOFU_GENE_3_0000626	Nofu_GRZ_cDNA_3_0017187	ENSDARG00000011665	ENSG00000149925	14	0	-3.03	-1.97	-6.42		12	0	-1.81	-3.79	-6.67		-0.468936	0	-0.416844	0	-1.29649	0	-0.307275	0	-0.709329	0	-1.31781	0	0.884319	0	1.49321	0	1.00872	0
ALDOB	aldolase B, fructose-bisphosphate	NOFU_GENE_3_0000629	Nofu_GRZ_cDNA_3_0029992	ENSDARG00000053684	ENSG00000136872	2	0	-90.11	-108.79	-32.89		15	0	-73.4	-70.15	-67.08		-1.31551	0	-1.98917	0	-0.398147	0	-0.974394	0	-1.01861	0	-0.864386	0	0.586894	0	1.38017	0	0.357947	0
ALLC	allantoicase	NOFU_GENE_3_0000659	Nofu_GRZ_cDNA_3_0162470	ENSDARG00000042562	ENSG00000151360	17	0	-2.2	-2.45	1.06		8	0	-3.84	-1.65	-0.72		-0.817975	0	-1.05884	0	0.214555	0	-1.9902	0	-0.66958	0	-0.227469	0	-1.92163	0	0.345393	0	0.967491	0
ALP	alkaline phosphatase, liver/bone/kidney	NOFU_GENE_3_0000671	Nofu_GRZ_cDNA_3_0161512	ENSDARG00000015546	ENSG00000162551	33	0	0.78	23.78	3.84		22	0	-6.76	24.53	-10.89		0.0435346	0	0.740306	0	0.121495	0	-0.441091	0	0.79883	0	-0.704607	0	-0.519411	0	-0.411869	0	0.289877	0
ALPK3 (1 OF 2)	alpha-kinase 3	NOFU_GENE_3_0000675	Nofu_GRZ_cDNA_3_0184118	ENSDARG00000078989	ENSG00000136383	11	0	-4.21	-9.03	-3.42		27	0	1.66	-4.16	-4.9		-0.612926	0	-2.10954	2	-0.535709	0	0.188225	0	-0.724984	0	-0.761743	0	1.07587	0	1.50105	0	0.467148	0
ALX1	ALX homeobox 1	NOFU_GENE_3_0000680	Nofu_GRZ_cDNA_3_0033580	ENSDARG00000062824	ENSG00000180318	56	0	3.29	2.77	0.93		45	0	2.12	1.69	0.26		1.79288	2	1.51132	2	0.71565	0	1.35971	0	1.07343	0	0.241999	0	0.307907	0	0.613192	0	0.401067	0
AMDHD1	amidohydrolase domain containing 1	NOFU_GENE_3_0000693	Nofu_GRZ_cDNA_3_0162852	ENSDARG00000007366	ENSG00000139344	9	0	-5.15	0.61	-1.25		17	0	-2.88	-2.13	2.15		-0.374747	0	-0.100144	0	-0.139426	0	-0.219267	0	-0.250756	0	0.117119	0	0.00786449	0	0.000882721	0	0.624842	0
AMOTL2A	angiomotin like 2	NOFU_GENE_3_0000707	Nofu_GRZ_cDNA_3_0161968	ENSDARG00000061923	ENSG00000114019	59	0	0.75	1.98	1.85		56	0	1.89	1.78	1.26		0.873339	0	1.54252	0	1.55216	0	1.57639	0	1.46367	0	1.2491	0	0.106755	0	0.100818	0	1.03746	0
AMOTL2B	angiomotin like 2	NOFU_GENE_3_0000708	Nofu_GRZ_cDNA_3_0177581	ENSDARG00000061923	ENSG00000114019	53	0	41.53	29.71	4.99		53	0	58.49	31.97	-0.72		1.32047	0	0.939761	0	0.187164	0	1.60136	2	1.02178	0	-0.0474122	0	-0.857785	0	-0.458921	0	-0.113538	0
ANFC1_ORYLA	C-type natriuretic peptide 1	NOFU_GENE_3_0000732	Nofu_GRZ_cDNA_3_0037905	ENSDARG00000043460		41	0	2.4	0.23	0.05		41	0	2.37	0.18	0		4.14741	2	1.28018	0	0.341468	0	4.09027	2	1.12056	0	0.015075	0	1.10669	0	0.465882	0	0.273573	0
ANGPTL1	angiopoietin-like 1	NOFU_GENE_3_0000739	Nofu_GRZ_cDNA_3_0193150	ENSDARG00000012071	ENSG00000116194	36	0	1.33	9.06	4.78		58	0	4.19	4.75	3.3		0.378479	0	1.48217	2	1.01478	0	0.933824	0	0.952589	0	0.799146	0	1.14402	0	0.449019	0	0.780127	0
ANGPTL6	angiopoietin-like 6	NOFU_GENE_3_0000745	Nofu_GRZ_cDNA_3_0029614	ENSDARG00000020265	ENSG00000130812	15	0	-2.73	-2.85	-2.29		27	0	-0.93	-2.79	-2.61		-2.74919	2	-3.34105	3	-1.88071	0	-0.527776	0	-3.0801	2	-2.44567	2	-0.457742	0	0.513476	0	-0.120271	0
ANGPTL7	angiopoietin-like 7	NOFU_GENE_3_0000746	Nofu_GRZ_cDNA_3_0032552	ENSDARG00000027582	ENSG00000171819	49	0	2.7	7.8	8.56		47	0	3.57	4.66	14.78		1.084	0	1.95671	0	2.15592	0	1.27702	0	1.45441	0	2.84202	2	0.859603	0	-0.404381	0	1.56066	0
ANK1 (1 OF 2)	ankyrin 1, erythrocytic	NOFU_GENE_3_0000748	Nofu_GRZ_cDNA_3_0006009	ENSDARG00000059093	ENSG00000029534	33	0	0.09	1.45	-0.12		27	0	-0.6	-3.08	-3.15		0.0150502	0	0.0572703	0	-0.0835806	0	-0.133963	0	-0.638882	0	-0.557311	0	0.706162	0	0.831544	0	0.189664	0
ANKRD10A	ankyrin repeat domain 10	NOFU_GENE_3_0000769	Nofu_GRZ_cDNA_3_0162360	ENSDARG00000037100	ENSG00000088448	15	0	-3.07	-2.17	-2.74		1	0	-2.66	-3.17	-2.33		-0.757739	0	-0.618466	0	-0.698923	0	-0.665341	0	-0.88477	0	-0.534871	0	-0.481693	0	-0.252306	0	-0.127275	0
ANKS4B	ankyrin repeat and sterile alpha motif domain containing 4B	NOFU_GENE_3_0000814	Nofu_GRZ_cDNA_3_0031163	ENSDARG00000036846	ENSG00000175311	33	0	2.51	13.1	1.62		48	0	2.21	6.58	0.71		1.53273	0	3.32495	3	1.11777	0	1.36655	0	2.47554	2	0.607799	0	0.0763961	0	-0.222218	0	0.861832	0
ANXA2A	annexin A2	NOFU_GENE_3_0000851	Nofu_GRZ_cDNA_3_0007313	ENSDARG00000003216	ENSG00000182718	53	0	11.25	5.64	0.65		48	0	5.57	13.6	1.67		2.03039	0	1.23895	0	0.20729	0	1.30855	0	2.15373	0	0.538269	0	1.19436	0	-1.12042	0	-0.953923	0
ANXA2B	annexin A2	NOFU_GENE_3_0000852	Nofu_GRZ_cDNA_3_0042768	ENSDARG00000003216	ENSG00000182718	51	0	105.85	13.47	-49.92		32	0	3.4	52.97	-78.39		0.605496	0	-0.0365912	0	-0.478679	0	-0.0167706	0	0.232631	0	-0.738864	0	-0.540507	0	-1.25025	2	-0.904754	0
AP1S3B	adaptor-related protein complex 1, sigma 3 subunit	NOFU_GENE_3_0000869	Nofu_GRZ_cDNA_3_0074000	ENSDARG00000027966	ENSG00000152056	30	0	0.11	0.08	-6.31		18	0	-5.35	-0.59	-11.31		0.0042311	0	-0.127443	0	-0.511308	0	-0.398907	0	-0.1421	0	-0.946438	0	-0.865875	0	-1.25173	2	-1.03645	0
APLNRB	pep:known chromosome:MEDAKA1:12:13926651:13928049:1 gene:ENSORLG00000009085 transcript:ENSORLT00000011394	NOFU_GENE_3_0000914	Nofu_GRZ_cDNA_3_0009958	ENSDARG00000036670	ENSG00000134817	5	0	-0.76	-0.52	-1.07		7	0	-3.16	-1.83	-1.51		-0.154476	0	-0.233054	0	-0.273223	0	-0.816045	0	-0.495209	0	-0.313711	0	-0.33504	0	0.243684	0	0.273683	0
APOC1L	pep:novel group:BROADS1:groupXX:754242:755023:1 gene:ENSGACG00000003461 transcript:ENSGACT00000004543	NOFU_GENE_3_0000924	Nofu_GRZ_cDNA_3_0094239	ENSDARG00000092170		56	0	11.29	13.21	6.56		36	0	5.41	25.4	13.96		1.83158	0	1.85101	0	1.26593	0	1.0898	0	2.65351	0	2.04508	0	0.531145	0	-1.2249	0	0.937965	0
APOC2	apolipoprotein C-II	NOFU_GENE_3_0000925	Nofu_GRZ_cDNA_3_0029319	ENSDARG00000092155		33	0	1.43	22.33	5.26		36	0	-0.3	21.42	7.33		0.403221	0	2.43528	2	1.06956	0	-0.138682	0	2.43049	2	1.39478	0	0.671276	0	0.557779	0	0.760079	0
APOEB	apolipoprotein E	NOFU_GENE_3_0000930	Nofu_GRZ_cDNA_3_0001688	ENSDARG00000040295	ENSG00000130203	50	0	20.46	62.64	14.39		58	0	30.99	55.58	30.3		2.30834	0	3.58145	2	1.85929	0	2.71321	2	3.45443	2	2.76818	2	0.305467	0	0.189063	0	2.29742	0
AQP1	aquaporin 1 (Colton blood group)	NOFU_GENE_3_0000950	Nofu_GRZ_cDNA_3_0056497	ENSDARG00000023713	ENSG00000240583	58	0	2.21	3.29	1.9		41	0	3.65	-0.24	-0.5		0.885367	0	1.06741	0	0.73697	0	1.18495	0	-0.247223	0	-0.317986	0	2.39429	0	2.80803	2	2.69307	0
AR	androgen receptor	NOFU_GENE_3_0000961	Nofu_GRZ_cDNA_3_0000562	ENSDARG00000067976	ENSG00000169083	25	0	-9.57	-37.96	-21.03		12	0	-14.09	-24.93	-30.33		-0.381269	0	-3.55346	3	-1.06661	0	-0.615271	0	-1.42315	0	-1.87676	0	-0.117411	0	-0.131012	0	-1.17975	0
ARG1	arginase, liver	NOFU_GENE_3_0000996	Nofu_GRZ_cDNA_3_0193489	ENSDARG00000057429	ENSG00000118520	25	0	19.93	-150.16	-35.84		27	0	-6.34	-110.71	-108.15		0.167592	0	-3.16613	2	-0.403114	0	-0.0489492	0	-1.6225	0	-1.46439	0	-0.591767	0	-0.125016	0	-0.270529	0
ARG2	arginase, type II	NOFU_GENE_3_0000997	Nofu_GRZ_cDNA_3_0029462	ENSDARG00000039269	ENSG00000081181	40	0	15.1	0.31	-16.19		26	0	-0.96	-2.75	-6.73		0.610703	0	-0.110512	0	-1.26765	0	-0.0742477	0	-0.252339	0	-0.404544	0	-0.767488	0	-2.24307	0	-0.156265	0
ARHGAP24	Rho GTPase activating protein 24	NOFU_GENE_3_0001019	Nofu_GRZ_cDNA_3_0003450	ENSDARG00000060175	ENSG00000138639	34	0	2.02	8.03	6.73		58	0	4	5.85	3.34		0.479175	0	1.22603	2	1.16707	0	0.792487	0	0.99407	0	0.715913	0	0.818346	0	0.678419	0	0.900021	0
ARHGAP35 (1 OF 2)	Rho GTPase activating protein 35	NOFU_GENE_3_0001029	Nofu_GRZ_cDNA_3_0192584	ENSDARG00000062577	ENSG00000160007	56	0	13.73	12.9	6.26		54	0	21.9	13.41	9.67		1.54663	3	1.3692	2	0.859973	0	2.01882	3	1.42666	2	1.23285	2	1.45147	2	1.25282	2	1.50146	2
ARHGAP4A	Rho GTPase activating protein 4	NOFU_GENE_3_0001035	Nofu_GRZ_cDNA_3_0177412	ENSDARG00000015003	ENSG00000089820	1	0	-9.17	-19.63	-12.17		7	0	-13.15	-6.88	-5.14		-0.497556	0	-1.4988	3	-0.745353	0	-0.81469	0	-0.457724	0	-0.264867	0	0.477112	0	0.240419	0	-0.89779	0
ARHGAP4B	Rho GTPase activating protein 4b	NOFU_GENE_3_0001036	Nofu_GRZ_cDNA_3_0001152	ENSDARG00000015003	ENSG00000089820	1	0	-3.61	-4.92	-2.72		7	0	-3.47	-1.73	-1.59		-0.664693	0	-1.12261	2	-0.516544	0	-0.653835	0	-0.382687	0	-0.261531	0	-0.406763	0	0.0987854	0	-0.382517	0
ARHGEF10L (2 OF 2)	Rho guanine nucleotide exchange factor (GEF) 10-like	NOFU_GENE_3_0001046	Nofu_GRZ_cDNA_3_0002128	ENSDARG00000088630	ENSG00000074964	36	0	0.22	4.23	1.45		50	0	0.54	2.83	0.95		0.18653	0	1.68651	3	0.846705	0	0.349326	0	1.32568	0	0.639316	0	0.942254	0	0.137315	0	0.583332	0
ARHGEF26	Rho guanine nucleotide exchange factor (GEF) 26	NOFU_GENE_3_0001059	Nofu_GRZ_cDNA_3_0175578	ENSDARG00000077114	ENSG00000130762	53	0	19.66	8.36	2.7		41	0	39.57	7.41	7.45		1.59067	0	0.760449	0	0.313481	0	2.34055	2	0.706526	0	0.802585	0	1.10585	0	1.03475	0	0.538269	0
ARHGEF5	Rho guanine nucleotide exchange factor (GEF) 5	NOFU_GENE_3_0001065	Nofu_GRZ_cDNA_3_0003730	ENSDARG00000076383	ENSG00000050327	59	0	2.54	3.37	3.34		34	0	1.8	5.31	5.57		0.738678	0	0.798645	0	0.871779	0	0.544407	0	1.17299	2	1.31018	2	0.736178	0	0.979259	0	0.945779	0
ARL10	ADP-ribosylation factor-like 10	NOFU_GENE_3_0001083	Nofu_GRZ_cDNA_3_0049885	ENSDARG00000060775	ENSG00000175414	45	0	1.73	1.73	0.29		53	0	3.07	1.65	-0.04		1.64129	2	1.51608	0	0.384726	0	2.22836	2	1.49744	0	-0.0671776	0	-0.181951	0	-0.0117676	0	0.0959995	0
ARL5C	ADP-ribosylation factor-like 5C	NOFU_GENE_3_0001099	Nofu_GRZ_cDNA_3_0035421	ENSDARG00000035719	ENSG00000141748	53	0	90.91	27.65	4.76		53	0	76.45	26.8	7.07		4.974	2	3.26124	2	1.34214	0	4.6965	2	3.23805	2	1.7581	0	2.74628	0	0.599091	0	1.89993	0
ARMC5	armadillo repeat containing 5	NOFU_GENE_3_0001115	Nofu_GRZ_cDNA_3_0159395	ENSDARG00000078083	ENSG00000140691	2	0	-4.76	-6.59	-2.07		15	0	-3.86	-3.63	-2.81		-0.583493	0	-1.00926	2	-0.277623	0	-0.469326	0	-0.527461	0	-0.322499	0	-0.171033	0	0.0877977	0	0.1756	0
ARNTL2 (2 OF 2)	aryl hydrocarbon receptor nuclear translocator-like 2	NOFU_GENE_3_0001126	Nofu_GRZ_cDNA_3_0012313	ENSDARG00000041381		53	0	32.98	18.46	0.33		41	0	41.64	9.07	-1.05		2.42818	2	1.68123	2	0.00936761	0	2.67268	3	1.03283	0	-0.226308	0	-0.162429	0	-0.209251	0	0.63158	0
ASB9	ankyrin repeat and SOCS box containing 9	NOFU_GENE_3_0001189	Nofu_GRZ_cDNA_3_0069104	ENSDARG00000053222	ENSG00000164122	2	0	-52	-63.61	-20.09		15	0	-51.59	-49	-43.51		-1.99448	2	-3.67355	3	-0.558453	0	-1.98548	2	-1.86365	0	-1.42204	0	-0.834336	0	0.16554	0	0.136183	0
ASPA	aspartoacylase	NOFU_GENE_3_0001209	Nofu_GRZ_cDNA_3_0175975	ENSDARG00000005154	ENSG00000108381	15	0	-10.39	-10.49	-9.64		3	0	-10.62	-9.14	-13.63		-1.00576	0	-1.1507	0	-0.962269	0	-1.06985	0	-0.946475	0	-1.54357	2	-0.183481	0	-0.100733	0	-0.127949	0
ASZ1	ankyrin repeat, SAM and basic leucine zipper domain containing 1	NOFU_GENE_3_0001228	Nofu_GRZ_cDNA_3_0033986	ENSDARG00000004823	ENSG00000154438	55	0	4.69	2.07	5.26		34	0	0.35	1.7	1.98		1.57368	0	0.775481	0	1.62245	0	0.13927	0	0.681464	0	0.854708	0	-0.426065	0	-0.261374	0	-0.302261	0
ATCAY (2 OF 2)	ataxia, cerebellar, Cayman type	NOFU_GENE_3_0001251	Nofu_GRZ_cDNA_3_0022371	ENSDARG00000059781	ENSG00000167654	4	0	-63.03	-65.06	-30.09		15	0	-61.01	-63.12	-61.24		-4.27672	2	-5.70383	3	-0.955889	0	-3.61297	2	-4.41237	2	-3.67503	2	0.201913	0	0.650548	0	0.871939	0
ATF3	activating transcription factor 3	NOFU_GENE_3_0001257	Nofu_GRZ_cDNA_3_0013334	ENSDARG00000007823	ENSG00000162772	45	0	172.52	136.33	18.13		48	0	106.19	148.19	26.77		4.15099	2	3.74002	2	1.43392	0	3.47463	2	3.85889	2	1.85441	0	1.37753	0	0.448244	0	1.49431	0
ATF4B2	activating transcription factor 4 (tax-responsive enhancer element B67)	NOFU_GENE_3_0001259	Nofu_GRZ_cDNA_3_0183355	ENSDARG00000038141	ENSG00000128272	45	0	139.48	125.31	10.48		53	0	116.06	62.77	3.91		1.24115	2	1.04753	0	0.0856897	0	1.06928	0	0.590085	0	0.0454075	0	-0.288923	0	-0.308781	0	-0.131945	0
ATG2A	ATG2 autophagy related 2 homolog A (S. cerevisiae)	NOFU_GENE_3_0001271	Nofu_GRZ_cDNA_3_0160002	ENSDARG00000087010	ENSG00000110046	59	0	3.97	7.65	8.27		57	0	9.42	8.49	12.42		0.557017	0	0.810016	0	0.949965	0	1.07927	0	0.911561	0	1.31407	2	1.41098	2	1.24649	2	1.1053	0
ATG4D (2 OF 2)	ATG4 autophagy related 4 homolog D (S. cerevisiae)	NOFU_GENE_3_0001277	Nofu_GRZ_cDNA_3_0176894	ENSDARG00000043548	ENSG00000130734	53	0	39.87	18.87	7.39		41	0	52.69	11.35	6.42		1.72177	2	0.957501	0	0.463428	0	1.98423	2	0.625817	0	0.450402	0	0.0929879	0	0.78556	0	0.534177	0
ATG9B	pep:novel group:BROADS1:groupIII:16717673:16723180:1 gene:ENSGACG00000017983 transcript:ENSGACT00000023805	NOFU_GENE_3_0001281	Nofu_GRZ_cDNA_3_0160835	ENSDARG00000055292		59	0	3.48	4.95	4.2		54	0	12.74	5.9	6.3		0.597833	0	0.662608	0	0.647711	0	1.53232	2	0.801184	0	0.943182	0	1.20199	0	0.996566	0	0.809837	0
ATP1B3A	ATPase, Na+/K+ transporting, beta 3 polypeptide	NOFU_GENE_3_0001314	Nofu_GRZ_cDNA_3_0161881	ENSDARG00000042837	ENSG00000069849	53	0	1.99	0.65	0.07		53	0	1.11	0.58	0.06		2.80406	2	1.45183	0	0.227983	0	2.09369	0	1.34358	0	0.244455	0	0.804644	0	1.87525	0	0.602631	0
ATP2B1B	ATPase, Ca++ transporting, plasma membrane 1b	NOFU_GENE_3_0001323	Nofu_GRZ_cDNA_3_0175642	ENSDARG00000007788	ENSG00000067842	25	0	-5.6	-27.08	-13.42		27	0	1.81	-14.93	-19.13		-0.181788	0	-1.30492	0	-0.527211	0	0.0416119	0	-0.643094	0	-0.733702	0	-0.0559753	0	0.251909	0	-0.110885	0
ATP6V0A1A	ATPase, H+ transporting, lysosomal V0 subunit a1	NOFU_GENE_3_0001351	Nofu_GRZ_cDNA_3_0161667	ENSDARG00000020847	ENSG00000033627	50	0	5.66	13.87	4.58		58	0	9.01	13.46	6.64		0.446707	0	0.793133	2	0.322596	0	0.627126	0	0.798986	0	0.506884	0	0.539544	0	0.459211	0	0.521916	0
AZI1 (2 OF 2)	5-azacytidine induced 1	NOFU_GENE_3_0001428	Nofu_GRZ_cDNA_3_0004907	ENSDARG00000088984	ENSG00000141577	59	0	2.53	3.37	3.19		54	0	4.89	3.43	3.56		0.624953	0	0.654887	0	0.698588	0	1.02094	2	0.690664	0	0.810008	0	0.901086	0	1.3525	2	0.884544	0
B6F103_ORYLA	Histone H2B	NOFU_GENE_3_0001469	Nofu_GRZ_cDNA_3_0167376	ENSDARG00000034203	ENSG00000158373	53	0	38.99	17.4	0.81		41	0	14.8	4.26	1.72		3.74363	2	2.59579	2	0.293733	0	2.47355	2	1.12764	0	0.621739	0	1.04295	0	0.306074	0	0.329599	0
BA1	ba1 globin	NOFU_GENE_3_0001473	Nofu_GRZ_cDNA_3_0066340	ENSDARG00000089087	ENSG00000213931	18	0	-79.6	1.71	-142.35		37	0	94.9	-120.35	-150.17		-1.00826	0	-0.132045	0	-3.2627	0	0.585095	0	-2.10421	0	-4.07839	0	2.42231	0	3.24354	0	2.05234	0
BAG2	BCL2-associated athanogene 2	NOFU_GENE_3_0001482	Nofu_GRZ_cDNA_3_0041335	ENSDARG00000035005	ENSG00000112208	50	0	3.18	15.76	5.95		50	0	2.77	11.19	3.17		0.412877	0	1.27323	0	0.645248	0	0.308149	0	1.01738	0	0.406625	0	0.3333	0	-0.513292	0	0.266545	0
BAXA	BCL2-associated X protein	NOFU_GENE_3_0001523	Nofu_GRZ_cDNA_3_0027621	ENSDARG00000020623	ENSG00000087088	45	0	24.25	20.36	1.91		45	0	16.12	13.18	1.83		1.26316	2	1.00984	2	0.0981884	0	0.917503	0	0.719216	0	0.135786	0	0.0328204	0	-0.357905	0	-0.148742	0
BCL11AB	B-cell CLL/lymphoma 11A (zinc finger protein)	NOFU_GENE_3_0001580	Nofu_GRZ_cDNA_3_0208600	ENSDARG00000061352	ENSG00000119866	0	0	-5.48	-7.22	-6.28		15	0	-5.18	-5.01	-5.41		-1.17598	0	-2.05005	3	-1.52985	0	-1.11058	0	-1.14016	0	-1.167	0	-0.506823	0	-0.0665928	0	-1.54128	0
BCL9	B-cell CLL/lymphoma 9	NOFU_GENE_3_0001595	Nofu_GRZ_cDNA_3_0000618	ENSDARG00000036687	ENSG00000116128	53	0	5.42	3.09	0.64		53	0	6.04	2.7	1.01		0.923511	2	0.47149	0	0.0908356	0	0.987283	2	0.428111	0	0.214119	0	-0.158197	0	-0.130578	0	-0.167914	0
BCO2 (1 OF 3)	beta-carotene oxygenase 2	NOFU_GENE_3_0001598	Nofu_GRZ_cDNA_3_0025239	ENSDARG00000055722	ENSG00000197580	36	0	1.1	5.33	3.55		33	0	0.37	4.42	1		0.479563	0	1.4213	2	1.14025	0	0.138666	0	1.27529	0	0.441437	0	0.390221	0	0.793099	0	0.65288	0
BDKRB2 (1 OF 2)	bradykinin receptor B2	NOFU_GENE_3_0001613	Nofu_GRZ_cDNA_3_0029217	ENSDARG00000079942	ENSG00000168398	50	0	3.83	11.78	4.84		49	0	2.73	5.23	6.71		0.64661	0	1.33124	2	0.731964	0	0.448106	0	0.72183	0	0.992537	0	0.245354	0	0.254704	0	0.462287	0
BHLHE41	bHLH protein DEC2	NOFU_GENE_3_0001647	Nofu_GRZ_cDNA_3_0004637	ENSDARG00000041691	ENSG00000123095	45	0	24.52	22.76	3.78		56	0	16.29	11.41	4.93		1.71477	0	1.52226	0	0.381616	0	1.27996	0	0.942023	0	0.537107	0	-0.598861	0	-1.31386	0	-0.0815514	0
BLVRB	biliverdin reductase B (flavin reductase (NADPH))	NOFU_GENE_3_0001684	Nofu_GRZ_cDNA_3_0018674	ENSDARG00000042310	ENSG00000090013	36	0	-3.64	18.51	9.34		31	0	0.89	-1.53	8.42		-0.286331	0	0.799684	0	0.484145	0	0.0176731	0	-0.214254	0	0.492235	0	1.05914	0	0.708287	0	0.718802	0
BNIP3	BCL2/adenovirus E1B 19kDa interacting protein 3	NOFU_GENE_3_0001732	Nofu_GRZ_cDNA_3_0160334	ENSDARG00000045033	ENSG00000176171	55	0	28.32	11.11	24.44		54	0	38.55	25.44	27.37		0.947079	0	0.323127	0	0.80205	0	1.17465	2	0.771142	0	0.920813	0	0.627585	0	1.04253	0	0.634976	0
BRD8	bromodomain containing 8	NOFU_GENE_3_0001803	Nofu_GRZ_cDNA_3_0003731	ENSDARG00000025071	ENSG00000112983	45	0	52.42	51.98	0.88		53	0	36.33	12.59	0.06		1.50173	2	1.38999	2	-0.0105034	0	1.14304	0	0.425129	0	-0.00719939	0	0.429719	0	-0.475079	0	-0.0534486	0
BTBD6A	BTB (POZ) domain containing 6	NOFU_GENE_3_0001856	Nofu_GRZ_cDNA_3_0182608	ENSDARG00000032369	ENSG00000184887	4	0	-5.1	-5.42	-2.79		15	0	-4.69	-4.47	-3.84		-0.775949	0	-0.963524	2	-0.429263	0	-0.72121	0	-0.755782	0	-0.546465	0	-0.831489	0	-0.463897	0	-0.624403	0
BTC	betacellulin	NOFU_GENE_3_0001861	Nofu_GRZ_cDNA_3_0033594	ENSDARG00000063625	ENSG00000174808	1	0	-5.32	-11.35	-6.12		27	0	-1.77	-9.04	-9.79		-0.641624	0	-2.11275	2	-0.81003	0	-0.247411	0	-1.41219	0	-1.50026	0	-0.572023	0	0.0841141	0	-0.222993	0
BTG3	Uncharacterized protein	NOFU_GENE_3_0001866	Nofu_GRZ_cDNA_3_0031360	ENSDARG00000040284		53	0	112.62	67.17	12.19		56	0	68.47	65.28	20.36		2.68557	2	1.98397	2	0.623146	0	2.07565	2	1.95914	2	0.984382	0	1.48587	0	0.490625	0	0.698319	0
BUB1	budding uninhibited by benzimidazoles 1 homolog (yeast)	NOFU_GENE_3_0001879	Nofu_GRZ_cDNA_3_0000499	ENSDARG00000077029	ENSG00000169679	30	0	0.1	0.29	-0.79		38	0	1.12	-0.87	0.17		0.0142314	0	-0.0645547	0	-0.257214	0	0.221532	0	-0.344053	0	0.0309212	0	0.13898	0	0.158021	0	-0.261636	0
BX248082	bx248082.1	NOFU_GENE_3_0001917	Nofu_GRZ_cDNA_3_0182613	ENSDARG00000076829	ENSG00000001629	54	0	23.3	9.59	8.83		41	0	53.79	12.14	10.84		1.90634	2	0.971751	0	0.985447	0	2.87011	3	1.18413	0	1.18973	0	1.76033	0	1.64913	2	1.26582	0
BX465203	Uncharacterized protein	NOFU_GENE_3_0001952	Nofu_GRZ_cDNA_3_0088259	ENSDARG00000090265		41	0	6.25	0.99	-0.16		53	0	2.48	0.78	-0.08		3.14401	2	1.05768	0	-0.369528	0	1.96568	0	0.897167	0	-0.16274	0	0.658246	0	0.223769	0	-0.234985	0
BX511252	Uncharacterized protein	NOFU_GENE_3_0001976	Nofu_GRZ_cDNA_3_0025061	ENSDARG00000091334		25	0	0.04	-1.17	-0.54		48	0	0.42	1.71	-0.34		0.00955368	0	-0.582856	0	-0.246564	0	0.116811	0	0.373837	0	-0.12731	0	-0.0534749	0	0.167299	0	-0.359488	0
BX539326	Uncharacterized protein	NOFU_GENE_3_0001983	Nofu_GRZ_cDNA_3_0207952	ENSDARG00000074143		50	0	4.22	13.76	6.95		36	0	2.34	9.16	4.83		0.596318	0	1.30983	2	0.838751	0	0.307689	0	0.988689	0	0.669851	0	-0.710619	0	-0.44836	0	0.125411	0
BX649415	Uncharacterized protein	NOFU_GENE_3_0002013	Nofu_GRZ_cDNA_3_0095748	ENSDARG00000091585	ENSG00000223519	20	0	-4.02	1.06	0.91		19	0	-7.22	1.4	-7.42		-0.573964	0	-0.026908	0	0.0357724	0	-1.3227	0	0.0514362	0	-1.35633	0	-0.40168	0	0.382199	0	0.718277	0
BX950859	Uncharacterized protein	NOFU_GENE_3_0002062	Nofu_GRZ_cDNA_3_0176043	ENSDARG00000076952		33	0	0.13	2.87	0.14		50	0	0.46	1.22	0.62		0.217311	0	2.17341	0	0.207609	0	0.651078	0	1.29869	0	0.873187	0	-0.571933	0	-0.580978	0	0.496461	0
C10H21ORF7	chromosome 21 open reading frame 7	NOFU_GENE_3_0002078	Nofu_GRZ_cDNA_3_0040560	ENSDARG00000069143	ENSG00000156265	34	0	0.54	2.75	2.43		34	0	0.49	2.3	1.77		2.01127	0	3.95157	2	3.85613	2	1.88912	0	3.72342	2	3.46747	2	0.542271	0	-1.33053	0	1.47233	0
C10H5ORF28	chromosome 5 open reading frame 28	NOFU_GENE_3_0002081	Nofu_GRZ_cDNA_3_0176715	ENSDARG00000000142	ENSG00000151881	53	0	8.63	3.75	0.62		45	0	5.47	4.17	0.68		1.36048	2	0.63125	0	0.100749	0	0.97056	0	0.718847	0	0.163226	0	0.215971	0	0.274886	0	0.130563	0
C10ORF2	chromosome 10 open reading frame 2	NOFU_GENE_3_0002091	Nofu_GRZ_cDNA_3_0209955	ENSDARG00000079969	ENSG00000107815	15	0	-8.47	-6.05	-7.12		15	0	-7.24	-8.27	-7.32		-1.4909	2	-1.01457	0	-1.18191	0	-1.19049	0	-1.52723	2	-1.18003	0	-1.16592	0	-1.50056	2	-0.798804	0
C10ORF58 (2 OF 2)	chromosome 10 open reading frame 58	NOFU_GENE_3_0002094	Nofu_GRZ_cDNA_3_0038689	ENSDARG00000057378	ENSG00000122378	28	0	-4.51	-63.19	-12.75		27	0	-1.36	-29.35	-35.92		-0.0807324	0	-1.82804	2	-0.273551	0	-0.0227392	0	-0.672878	0	-0.733603	0	-0.0643284	0	0.868162	0	0.198429	0
C11H19ORF22	chromosome 19 open reading frame 22	NOFU_GENE_3_0002096	Nofu_GRZ_cDNA_3_0009018			15	0	-230.19	-240.14	-236.2		15	0	-235.58	-232.37	-236.89		-3.13282	2	-3.83194	2	-3.49677	2	-3.44297	2	-3.3354	2	-3.4953	2	-2.81513	0	-2.93936	2	-3.23411	2
C11H1ORF106 (2 OF 2)	chromosome 1 open reading frame 106	NOFU_GENE_3_0002101	Nofu_GRZ_cDNA_3_0003320	ENSDARG00000070571	ENSG00000163362	53	0	22.67	13.14	1.26		41	0	34.32	7.21	2.76		1.90218	2	1.25404	2	0.145424	0	2.35805	2	0.804439	0	0.407983	0	0.329384	0	0.533482	0	0.753244	0
C11ORF87	chromosome 11 open reading frame 87	NOFU_GENE_3_0002117	Nofu_GRZ_cDNA_3_0161227	ENSDARG00000091760	ENSG00000152404	15	0	-1.67	-1.47	-1.53		15	0	-1.76	-1.57	-1.66		-2.49535	2	-1.99084	2	-2.07176	0	-2.95755	2	-2.27721	2	-2.47585	2	-1.86813	0	-1.5291	0	-1.736	0
C12H16ORF53	chromosome 16 open reading frame 53	NOFU_GENE_3_0002125	Nofu_GRZ_cDNA_3_0162903	ENSDARG00000076966	ENSG00000185928	15	0	-2.67	-2.43	-2.87		25	0	-0.47	-2.37	-1.53		-0.309562	0	-0.401123	0	-0.369263	0	-0.0796525	0	-0.368074	0	-0.172163	0	-0.166547	0	0.0322463	0	-0.0710822	0
C14ORF118	chromosome 14 open reading frame 118	NOFU_GENE_3_0002173	Nofu_GRZ_cDNA_3_0185541	ENSDARG00000031064	ENSG00000092978	58	0	4.2	5.59	3.91		57	0	6.08	5.01	7.77		0.748223	0	0.811752	0	0.658363	0	0.961916	0	0.759525	0	1.17964	0	1.0486	0	1.08946	0	0.98636	0
C16ORF58	chromosome 16 open reading frame 58	NOFU_GENE_3_0002206	Nofu_GRZ_cDNA_3_0032377	ENSDARG00000059919	ENSG00000140688	33	0	0.96	14.3	3.95		31	0	1	0.83	13.47		0.15889	0	1.40528	0	0.53513	0	0.147638	0	0.040095	0	1.45037	0	0.221658	0	-0.0423458	0	1.86208	0
C17H14ORF43 (1 OF 2)	chromosome 14 open reading frame 43	NOFU_GENE_3_0002221	Nofu_GRZ_cDNA_3_0178103	ENSDARG00000053864	ENSG00000156030	53	0	18.89	7.81	-0.19		53	0	10.34	5.21	0.2		1.61189	2	0.780655	0	-0.0874752	0	1.03994	0	0.550886	0	0.0204428	0	-0.305957	0	-0.5139	0	-0.299363	0
C18H3ORF33	chromosome 3 open reading frame 33	NOFU_GENE_3_0002252	Nofu_GRZ_cDNA_3_0161541	ENSDARG00000040582	ENSG00000174928	56	0	3.61	2.71	1.41		58	0	3.45	4.11	2.57		1.59718	2	1.22335	0	0.796401	0	1.55741	0	1.62823	2	1.28729	0	0.545259	0	1.26214	0	0.925831	0
C19H1ORF51 (1 OF 2)	chromosome 1 open reading frame 51	NOFU_GENE_3_0002262	Nofu_GRZ_cDNA_3_0161008	ENSDARG00000058094	ENSG00000159208	53	0	26.84	18.82	1.65		41	0	38.41	10.45	3.59		2.46372	3	1.95192	3	0.307952	0	2.87197	3	1.36562	0	0.679283	0	0.0432494	0	0.796445	0	0.718978	0
C1H2ORF55 (2 OF 2)	chromosome 2 open reading frame 55	NOFU_GENE_3_0002290	Nofu_GRZ_cDNA_3_0180831	ENSDARG00000079501	ENSG00000196872	16	0	-14.44	-16.27	-2.24		6	0	-13.44	-9.32	-12.46		-1.49605	0	-2.00155	2	-0.219015	0	-1.36113	0	-0.877716	0	-1.17683	0	-0.464648	0	-0.056941	0	-0.262941	0
C1ORF51 (1 OF 2)	chromosome 1 open reading frame 51	NOFU_GENE_3_0002301	Nofu_GRZ_cDNA_3_0208331	ENSDARG00000058094	ENSG00000159208	45	0	7.53	5.68	0.33		53	0	7.6	2.37	0.41		1.23089	2	0.899264	0	0.0284757	0	1.20567	2	0.407638	0	0.0947971	0	-0.33616	0	0.0350927	0	-0.00635462	0
C1QTNF6	pep:novel chromosome:TETRAODON8:18:10295852:10298088:1 gene:ENSTNIG00000018829 transcript:ENSTNIT00000022249	NOFU_GENE_3_0002321	Nofu_GRZ_cDNA_3_0003146	ENSDARG00000006544	ENSG00000133466	36	0	0.39	4.38	2.43		34	0	-0.23	2.49	1.88		0.280568	0	1.69925	2	1.22947	0	-0.260955	0	1.20006	0	1.0676	0	0.953455	0	0.223491	0	0.727715	0
C20H6ORF115	chromosome 6 open reading frame 115	NOFU_GENE_3_0002340	Nofu_GRZ_cDNA_3_0162587	ENSDARG00000042876	ENSG00000146386	50	0	6.19	29.32	7.42		54	0	15.77	8.68	7.94		0.299026	0	0.958352	0	0.317629	0	0.654743	0	0.310862	0	0.371531	0	0.835775	0	-0.736264	0	0.255378	0
C20H6ORF204 (2 OF 2)	chromosome 6 open reading frame 204	NOFU_GENE_3_0002347	Nofu_GRZ_cDNA_3_0178297	ENSDARG00000020777	ENSG00000111860	56	0	3.22	2.95	1.5		54	0	3.1	1.73	2.04		1.1491	2	0.964097	0	0.598	0	1.09171	2	0.626702	0	0.823695	0	-0.0535741	0	0.485586	0	0.546503	0
C24H18ORF8	chromosome 18 open reading frame 8	NOFU_GENE_3_0002408	Nofu_GRZ_cDNA_3_0194096	ENSDARG00000029307	ENSG00000141452	53	0	14.07	4	0.92		53	0	9.63	5.1	-0.45		0.89223	2	0.191861	0	0.0241924	0	0.645689	0	0.288745	0	-0.0503576	0	-0.0218487	0	-0.318713	0	-0.0126941	0
C25H1ORF51 (2 OF 2)	chromosome 1 open reading frame 51	NOFU_GENE_3_0002426	Nofu_GRZ_cDNA_3_0013680	ENSDARG00000088171	ENSG00000159208	56	0	28.88	29.91	9.37		58	0	23.34	29.32	17.16		1.49677	2	1.40546	2	0.619197	0	1.27868	2	1.40786	2	1.05123	0	0.567572	0	0.715672	0	0.62847	0
C2H7ORF25	chromosome 7 open reading frame 25	NOFU_GENE_3_0002448	Nofu_GRZ_cDNA_3_0014214	ENSDARG00000057184	ENSG00000136197	4	0	-4.51	-5.19	-2.73		15	0	-5.24	-4.37	-3.72		-0.600527	0	-0.84154	2	-0.384908	0	-0.746976	0	-0.679689	0	-0.479316	0	-0.860776	0	-0.505482	0	-0.579609	0
C3H19ORF39	chromosome 19 open reading frame 39	NOFU_GENE_3_0002466	Nofu_GRZ_cDNA_3_0185012	ENSDARG00000093423	ENSG00000173928	9	0	-1.58	-0.43	-1.07		11	0	-1	-2.28	-1		-0.480695	0	-0.242364	0	-0.361758	0	-0.330088	0	-0.846575	0	-0.28596	0	-0.602371	0	-0.270726	0	-0.054425	0
C3H9ORF95	chromosome 9 open reading frame 95	NOFU_GENE_3_0002471	Nofu_GRZ_cDNA_3_0043544	ENSDARG00000037913	ENSG00000106733	56	0	3.82	4.41	1.27		52	0	2.89	0.43	1.79		1.05772	0	1.04686	0	0.394891	0	0.841287	0	0.0597839	0	0.593862	0	1.00948	0	1.99473	2	1.30601	0
C3ORF32	chromosome 3 open reading frame 32	NOFU_GENE_3_0002474	Nofu_GRZ_cDNA_3_0004347	ENSDARG00000063292	ENSG00000125046	50	0	6.46	15.76	6.34		47	0	6.51	5.29	21.22		0.670804	0	1.16165	2	0.598092	0	0.624871	0	0.463772	0	1.55328	2	0.900702	0	-0.305772	0	0.0840007	0
C3ORF52	chromosome 3 open reading frame 52	NOFU_GENE_3_0002475	Nofu_GRZ_cDNA_3_0160159	ENSDARG00000061173	ENSG00000149418	54	0	7.04	4.18	2.12		46	0	3.1	3	2.32		1.49793	2	0.932457	0	0.57391	0	0.807796	0	0.726338	0	0.669765	0	-0.645466	0	-0.861703	0	0.0249909	0
C4H7ORF58	chromosome 7 open reading frame 58	NOFU_GENE_3_0002488	Nofu_GRZ_cDNA_3_0208080	ENSDARG00000045747	ENSG00000106034	36	0	1.93	5.73	3.62		50	0	1.06	4.29	2.03		0.581453	0	1.19361	2	0.908949	0	0.29953	0	0.989611	0	0.607463	0	0.291298	0	0.531939	0	0.668608	0
C4XVC6_ORYLA	Putative aiolos protein	NOFU_GENE_3_0002494	Nofu_GRZ_cDNA_3_0160884	ENSDARG00000013539	ENSG00000185811	1	0	-3.65	-9.33	-5.93		0	0	-3.34	-4.92	-5.31		-0.456686	0	-1.80699	2	-0.891266	0	-0.443778	0	-0.754051	0	-0.725357	0	-0.120572	0	0.265498	0	-1.10245	0
C5H8ORF4 (1 OF 2)	chromosome 8 open reading frame 4	NOFU_GENE_3_0002506	Nofu_GRZ_cDNA_3_0043589	ENSDARG00000079497	ENSG00000176907	53	0	240.67	137.79	33.47		53	0	158.5	86.94	34.72		3.13426	3	2.33239	3	1.01631	0	2.5869	3	1.82996	2	1.08025	0	0.943733	0	0.917771	0	1.58235	0
C5H9ORF25 (2 OF 2)	chromosome 9 open reading frame 25	NOFU_GENE_3_0002512	Nofu_GRZ_cDNA_3_0160175	ENSDARG00000013813	ENSG00000164970	58	0	21.39	29.24	18.32		54	0	73.77	36.7	47.11		2.18253	0	2.41508	2	1.95798	0	3.72355	2	2.71777	2	3.12639	2	2.14564	0	2.59949	2	2.7136	2
C6H20ORF108	chromosome 20 open reading frame 108	NOFU_GENE_3_0002530	Nofu_GRZ_cDNA_3_0040722	ENSDARG00000052638	ENSG00000124098	30	0	0.35	-0.19	-3.38		27	0	-1.47	-4.16	-4.2		0.0176169	0	-0.150329	0	-0.423823	0	-0.196057	0	-0.571857	0	-0.476206	0	0.388682	0	1.53363	0	1.00374	0
C7 (2 OF 2)	complement component 7	NOFU_GENE_3_0002549	Nofu_GRZ_cDNA_3_0009890	ENSDARG00000042172	ENSG00000112936	36	0	12.23	45.92	25.4		36	0	8.08	28.82	18.71		1.17327	0	2.38776	2	1.82406	0	0.858809	0	1.88431	0	1.53923	0	1.20874	0	0.164023	0	1.44275	0
C8H1ORF173	chromosome 1 open reading frame 173	NOFU_GENE_3_0002584	Nofu_GRZ_cDNA_3_0176265	ENSDARG00000069262	ENSG00000178965	34	0	0.96	2.92	2.47		47	0	0.86	0.82	1.83		1.33485	0	2.37164	2	2.22875	0	1.19925	0	1.11436	0	1.96355	0	0.939261	0	1.23516	0	1.64576	0
CA2	pep:novel group:BROADS1:groupXXI:10877380:10881590:1 gene:ENSGACG00000004999 transcript:ENSGACT00000006681	NOFU_GENE_3_0002634	Nofu_GRZ_cDNA_3_0209541	ENSDARG00000011166	ENSG00000104267	2	0	-8.27	-10.75	-3.79		4	0	-12.96	-10.18	-6.88		-0.607765	0	-0.968405	0	-0.296596	0	-1.16526	2	-0.890213	0	-0.490469	0	-0.546933	0	-0.258762	0	-0.0901971	0
CA4A	carbonic anhydrase IV	NOFU_GENE_3_0002635	Nofu_GRZ_cDNA_3_0207783	ENSDARG00000043589	ENSG00000167434	34	0	1.97	45.68	60.59		47	0	54.67	56.16	113.48		0.102153	0	1.25718	0	1.61046	0	1.5443	0	1.48725	0	2.33246	2	0.911452	0	1.01442	0	1.53816	0
CABLES1	Cdk5 and Abl enzyme substrate 1	NOFU_GENE_3_0002644	Nofu_GRZ_cDNA_3_0208461	ENSDARG00000062044	ENSG00000134508	1	0	-12.42	-22.97	-13.96		27	0	-4.15	-19.04	-19.39		-0.585064	0	-1.50341	3	-0.737636	0	-0.186296	0	-1.13559	0	-1.06208	0	-0.114324	0	0.425003	0	0.255854	0
CABZ01039845	pep:novel chromosome:Zv9:25:5802604:5803428:-1 gene:ENSDARG00000090961 transcript:ENSDART00000128375	NOFU_GENE_3_0002684	Nofu_GRZ_cDNA_3_0011248	ENSDARG00000088869		59	0	115.41	157.39	140.85		54	0	431.54	240.24	289.41		0.975412	0	1.06942	0	1.07277	0	2.18959	2	1.47745	0	1.75463	0	1.34922	0	1.43684	0	1.24757	0
CABZ01045045	Uncharacterized protein	NOFU_GENE_3_0002691	Nofu_GRZ_cDNA_3_0096318	ENSDARG00000089721		15	0	-10.34	-11.14	-8.45		15	0	-10.75	-9.25	-10.83		-3.35689	0	-5.30271	2	-2.01659	0	-4.06228	2	-2.51174	0	-4.18884	2	-0.340185	0	-0.426375	0	1.21256	0
CABZ01055869	Uncharacterized protein	NOFU_GENE_3_0002703	Nofu_GRZ_cDNA_3_0207679	ENSDARG00000039665	ENSG00000046604	36	0	0.47	4.77	2.05		49	0	2.4	3.14	5.8		0.104927	0	0.722347	0	0.371048	0	0.468143	0	0.509103	0	0.983459	0	0.783692	0	0.042255	0	0.603587	0
CABZ01060296	Uncharacterized protein	NOFU_GENE_3_0002707	Nofu_GRZ_cDNA_3_0034442	ENSDARG00000089358		1	0	-2.31	-2.98	-2.1		9	0	-2.08	-0.47	-1.41		-1.43646	0	-2.55122	0	-1.27315	0	-1.27471	0	-0.30322	0	-0.702646	0	0.915993	0	2.19122	0	0.698927	0
CABZ01112149	Uncharacterized protein	NOFU_GENE_3_0002788	Nofu_GRZ_cDNA_3_0161590	ENSDARG00000008336	ENSG00000131370	25	0	1.05	-5	-2.69		14	0	-1.73	-2.06	-4.43		0.108818	0	-0.870445	0	-0.414109	0	-0.243166	0	-0.378044	0	-0.649499	0	-0.0541199	0	0.343785	0	0.203727	0
CACNA1H (2 OF 2)	calcium channel, voltage-dependent, T type, alpha 1H subunit	NOFU_GENE_3_0002812	Nofu_GRZ_cDNA_3_0010788	ENSDARG00000070528	ENSG00000196557	0	0	-3.3	-4.79	-4.37		0	0	-1.95	-3.89	-4.2		-1.2652	0	-2.80319	2	-2.18229	0	-0.658268	0	-1.77245	0	-1.95171	0	-0.806606	0	0.105981	0	-1.91231	0
CACNA2D2 (2 OF 3)	calcium channel, voltage-dependent, alpha 2/delta subunit 2	NOFU_GENE_3_0002819	Nofu_GRZ_cDNA_3_0162069	ENSDARG00000078169	ENSG00000007402	4	0	-3.33	-2.86	-1.94		15	0	-3.18	-2.48	-2.5		-2.79018	2	-2.04713	0	-1.07023	0	-2.49616	2	-1.5675	0	-1.50073	0	0.355849	0	-0.533804	0	-0.047879	0
CACNA2D2 (3 OF 3)	calcium channel, voltage-dependent, alpha 2/delta subunit 2	NOFU_GENE_3_0002820	Nofu_GRZ_cDNA_3_0175788	ENSDARG00000078169	ENSG00000007402	53	0	3.14	1.82	0.77		53	0	3.71	1.79	0.39		2.31028	0	1.61301	0	0.937962	0	2.50703	2	1.61018	0	0.570639	0	-0.742068	0	0.0237211	0	0.649949	0
CAD	carbamoyl-phosphate synthetase 2, aspartate transcarbamylase, and dihydroorotase	NOFU_GENE_3_0002849	Nofu_GRZ_cDNA_3_0193627	ENSDARG00000041895	ENSG00000084774	3	0	-5.98	-5.3	-6.97		1	0	-5.8	-7.6	-6.21		-1.00646	0	-0.97561	0	-1.31572	0	-0.992667	0	-1.5631	2	-1.06718	0	-0.695253	0	-0.81248	0	-0.643064	0
CAHZ	carbonic anhydrase	NOFU_GENE_3_0002861	Nofu_GRZ_cDNA_3_0195469	ENSDARG00000011166	ENSG00000104267	14	0	-25.5	-13.34	-58.72		27	0	0.64	-54.41	-63.3		-0.541227	0	-0.387426	0	-1.83652	0	-0.0588731	0	-1.62534	0	-2.08434	0	1.199	0	1.43212	0	0.896308	0
CALB2A	calbindin 2	NOFU_GENE_3_0002864	Nofu_GRZ_cDNA_3_0037536	ENSDARG00000041062	ENSG00000172137	15	0	-4.69	-5.17	-5.42		15	0	-5.01	-5.66	-6.21		-1.89198	0	-2.47722	0	-2.70249	0	-2.19022	0	-3.14713	2	-4.80536	2	-2.64043	0	-3.00824	2	-2.24985	0
CALCOCO2	calcium binding and coiled-coil domain 2	NOFU_GENE_3_0002868	Nofu_GRZ_cDNA_3_0181697	ENSDARG00000052515	ENSG00000136436	46	0	9.24	8.73	8.02		57	0	13.65	16.32	22.53		0.646658	0	0.497963	0	0.530285	0	0.867983	0	0.908689	0	1.26132	2	1.21442	0	1.12749	0	0.799618	0
CAMK1D (1 OF 2)	calcium/calmodulin-dependent protein kinase ID	NOFU_GENE_3_0002889	Nofu_GRZ_cDNA_3_0184650	ENSDARG00000074905	ENSG00000183049	54	0	4.07	1.81	1.07		56	0	2.17	2.23	0.89		1.50074	0	0.71557	0	0.504775	0	0.948898	0	0.892467	0	0.468877	0	-0.557201	0	0.0663651	0	-0.0188343	0
CARD10 (2 OF 2)	caspase recruitment domain family, member 10	NOFU_GENE_3_0002951	Nofu_GRZ_cDNA_3_0009344	ENSDARG00000052741	ENSG00000198286	41	0	12.58	1.66	0.08		48	0	4.03	8.78	0.49		3.77929	2	1.32178	0	0.0607809	0	2.3271	0	3.22621	2	0.590086	0	-0.512881	0	-0.398584	0	-0.0932729	0
CASP8AP2	CASP8 associated protein 2	NOFU_GENE_3_0002980	Nofu_GRZ_cDNA_3_0001283	ENSDARG00000022718		15	0	-4.73	-3.95	-4.51		15	0	-4.16	-5	-4.16		-1.04041	0	-0.935909	0	-1.02743	0	-0.900235	0	-1.23221	2	-0.874229	0	-0.832161	0	-1.3961	2	-0.920124	0
CASP8L2	pep:novel group:BROADS1:groupXVI:9596231:9600135:1 gene:ENSGACG00000004378 transcript:ENSGACT00000005812	NOFU_GENE_3_0002981	Nofu_GRZ_cDNA_3_0012113	ENSDARG00000070272	ENSG00000003400	45	0	16.07	11.95	1.54		56	0	10.98	10.06	3.48		1.19028	2	0.849894	0	0.111019	0	0.882057	0	0.751541	0	0.346125	0	0.709493	0	-0.281765	0	-0.0491702	0
CCBL1	cysteine conjugate-beta lyase, cytoplasmic	NOFU_GENE_3_0003043	Nofu_GRZ_cDNA_3_0029797	ENSDARG00000023645	ENSG00000171097	11	0	-4.85	-14.62	-6.9		19	0	-13.94	2.08	-10.71		-0.197221	0	-0.827156	0	-0.335376	0	-0.649871	0	-0.0414897	0	-0.481479	0	-0.116011	0	1.07958	0	-0.186949	0
CCDC112	coiled-coil domain containing 112	NOFU_GENE_3_0003058	Nofu_GRZ_cDNA_3_0024511	ENSDARG00000086016		41	0	1.66	0.42	0.13		53	0	1.54	0.74	0.16		4.00811	2	2.1746	0	1.05439	0	3.86517	2	2.85757	2	1.28717	0	1.25357	0	1.52564	0	1.60887	0
CCDC117	coiled-coil domain containing 117	NOFU_GENE_3_0003062	Nofu_GRZ_cDNA_3_0194648	ENSDARG00000091872	ENSG00000159873	16	0	-7.05	-5.85	-1.64		15	0	-8.16	-5.76	-7.05		-0.806731	0	-0.759029	0	-0.211196	0	-1.00777	2	-0.725367	0	-0.808452	0	-0.629041	0	-0.545083	0	-0.396363	0
CCDC132	coiled-coil domain containing 132	NOFU_GENE_3_0003071	Nofu_GRZ_cDNA_3_0176920	ENSDARG00000002880	ENSG00000004766	59	0	1.2	3.43	2.81		57	0	2.22	2.27	3.35		0.480272	0	0.962993	2	0.890777	0	0.767918	0	0.700347	0	1.06649	2	1.2131	2	0.817974	0	0.867051	0
CCDC18	coiled-coil domain containing 18	NOFU_GENE_3_0003090	Nofu_GRZ_cDNA_3_0176888	ENSDARG00000078822	ENSG00000122483	45	0	1.63	1.5	0.42		47	0	1.03	0.9	3.55		0.541098	0	0.380982	0	0.105713	0	0.338421	0	0.2183	0	1.00227	2	0.667027	0	0.754444	0	0.359988	0
CCDC28A	coiled-coil domain containing 28A	NOFU_GENE_3_0003096	Nofu_GRZ_cDNA_3_0016520	ENSDARG00000022983	ENSG00000024862	56	0	18.57	16.39	8.68		56	0	22.34	17.57	8.95		0.953569	0	0.748334	0	0.474066	0	1.0731	2	0.812549	0	0.530378	0	0.548805	0	0.281689	0	0.510031	0
CCDC77	coiled-coil domain containing 77	NOFU_GENE_3_0003127	Nofu_GRZ_cDNA_3_0032202	ENSDARG00000014432	ENSG00000120647	23	0	-0.77	0.54	0.21		28	0	0.33	-0.74	0.14		-0.450153	0	0.105441	0	0.0456859	0	0.121868	0	-0.526071	0	0.0561618	0	0.32884	0	0.356427	0	0.234767	0
CCDC99	coiled-coil domain containing 99	NOFU_GENE_3_0003149	Nofu_GRZ_cDNA_3_0016929	ENSDARG00000078054	ENSG00000040275	22	0	-1.32	3.22	-1.56		38	0	1.84	-1.44	0.81		-0.245725	0	0.313541	0	-0.33221	0	0.231462	0	-0.365191	0	0.114314	0	0.530003	0	0.131202	0	0.185194	0
CCNG2	cyclin G2	NOFU_GENE_3_0003182	Nofu_GRZ_cDNA_3_0161609	ENSDARG00000017602	ENSG00000138764	54	0	63.67	21.51	21.88		41	0	165.23	32.93	35.79		1.6875	0	0.676507	0	0.771451	0	2.76285	2	0.990911	0	1.15076	0	2.21172	0	1.65564	0	1.34565	0
CD2	CD2 molecule	NOFU_GENE_3_0003222	Nofu_GRZ_cDNA_3_0208983	ENSDARG00000091109	ENSG00000116824	15	0	-2.46	-2.48	-2.35		15	0	-1.76	-1.76	-2.09		-1.49773	0	-1.63634	2	-1.4345	0	-0.940869	0	-0.999336	0	-1.14941	0	0.591746	0	-0.306173	0	-0.769849	0
CD247L	CD247 molecule	NOFU_GENE_3_0003226	Nofu_GRZ_cDNA_3_0016014	ENSDARG00000077240	ENSG00000198821	4	0	-2.79	-2.73	-1.88		4	0	-1.85	-1.97	-1.42		-1.5636	0	-1.63185	2	-0.913007	0	-0.881657	0	-1.01335	0	-0.599788	0	-0.127743	0	-0.298095	0	-0.343986	0
CD276	CD276 molecule	NOFU_GENE_3_0003229	Nofu_GRZ_cDNA_3_0016488	ENSDARG00000003061	ENSG00000103855	50	0	2.91	11.11	1.97		23	0	-2.2	5.47	0.12		0.488083	0	1.2387	0	0.309093	0	-0.555375	0	0.724146	0	0.0215873	0	-0.101069	0	-0.523184	0	0.366147	0
CD2AP	CD2-associated protein	NOFU_GENE_3_0003230	Nofu_GRZ_cDNA_3_0177503	ENSDARG00000015224	ENSG00000198087	48	0	7.42	11.95	0.37		48	0	3.04	10.55	0.68		0.677321	0	0.855937	2	-0.0156168	0	0.282271	0	0.792579	0	0.0685602	0	-0.0839082	0	-0.39739	0	-0.141873	0
CDC25B	cell division cycle 25 homolog B (S. pombe)	NOFU_GENE_3_0003275	Nofu_GRZ_cDNA_3_0006875	ENSDARG00000010792	ENSG00000101224	15	0	-2.97	-3.16	-3.56		1	0	-1.93	-2.69	-2.17		-0.307826	0	-0.45539	0	-0.411486	0	-0.213037	0	-0.374431	0	-0.221908	0	-0.116679	0	0.252107	0	-0.208412	0
CDC42EP1 (1 OF 2)	CDC42 effector protein (Rho GTPase binding) 1	NOFU_GENE_3_0003287	Nofu_GRZ_cDNA_3_0032422	ENSDARG00000077792	ENSG00000128283	53	0	9.23	2.95	0.63		53	0	7.78	5.25	1.77		1.45159	2	0.510655	0	0.111715	0	1.27295	2	0.892126	0	0.409478	0	0.292684	0	0.221709	0	0.497384	0
CDC42EP4 (1 OF 2)	CDC42 effector protein (Rho GTPase binding) 4	NOFU_GENE_3_0003290	Nofu_GRZ_cDNA_3_0160411	ENSDARG00000045036	ENSG00000179604	45	0	6.65	5.24	1.36		56	0	7.18	8.66	3.42		0.926674	0	0.654239	0	0.196522	0	0.974106	2	1.02237	2	0.546616	0	0.510075	0	0.746951	0	0.40466	0
CDC42EP4A	CDC42 effector protein (Rho GTPase binding) 4	NOFU_GENE_3_0003291	Nofu_GRZ_cDNA_3_0007569	ENSDARG00000039704	ENSG00000179604	15	0	-5	-4.33	-3.69		15	0	-4.02	-3.92	-4.35		-1.2337	2	-1.11394	2	-0.840037	0	-0.913744	0	-0.961401	0	-0.995073	2	-0.0822252	0	-0.547025	0	-0.710201	0
CDH11	cadherin 11, osteoblast	NOFU_GENE_3_0003310	Nofu_GRZ_cDNA_3_0001411	ENSDARG00000021442	ENSG00000140937	36	0	-0.5	8.72	4.01		36	0	0.16	7.66	2.03		-0.110739	0	1.02313	2	0.594046	0	-0.0111137	0	0.955022	0	0.356608	0	0.245845	0	0.192975	0	0.112482	0
CDH12 (2 OF 2)	cadherin 12, type 2 (N-cadherin 2)	NOFU_GENE_3_0003311	Nofu_GRZ_cDNA_3_0005065	ENSDARG00000074386	ENSG00000154162	48	0	1.37	1.88	0.11		53	0	1.05	0.35	0.06		3.95418	2	4.28348	2	1.06328	0	3.5595	2	2.11695	0	0.687412	0	-0.0627636	0	0.865252	0	0.758362	0
CDH13	cadherin 13, H-cadherin (heart)	NOFU_GENE_3_0003312	Nofu_GRZ_cDNA_3_0193145	ENSDARG00000014215	ENSG00000140945	21	0	-0.41	0.32	0.9		23	0	-0.5	0.61	0.26		-0.321296	0	0.0675451	0	0.452294	0	-0.432122	0	0.268915	0	0.166141	0	-0.219989	0	0.195209	0	0.188479	0
CDH26	cadherin 26	NOFU_GENE_3_0003325	Nofu_GRZ_cDNA_3_0005287	ENSDARG00000078404	ENSG00000124215	1	0	-0.93	-1.85	-1.19		15	0	-1.29	-1.24	-1.3		-0.762586	0	-2.50518	3	-1.14662	0	-1.23167	0	-1.22961	0	-1.22963	0	-0.249164	0	-0.00604592	0	-0.751458	0
CDH3	pep:novel chromosome:TETRAODON8:Un_random:28823883:28835983:-1 gene:ENSTNIG00000003590 transcript:ENSTNIT00000000135	NOFU_GENE_3_0003326	Nofu_GRZ_cDNA_3_0193030	ENSDARG00000024371	ENSG00000039068	53	0	228.24	73.12	-45.21		45	0	103.66	94.03	-36.06		1.21421	0	0.395188	0	-0.505823	0	0.638304	0	0.531915	0	-0.355453	0	-0.285423	0	-1.02703	0	-0.734709	0
CDHR2 (1 OF 2)	cadherin-related family member 2	NOFU_GENE_3_0003333	Nofu_GRZ_cDNA_3_0001983	ENSDARG00000068586	ENSG00000074276	45	0	7.36	6.34	0.42		45	0	4.52	3.27	-0.23		1.51149	2	1.25535	2	0.10301	0	1.06062	0	0.765005	0	-0.0956076	0	-0.539059	0	-0.0725471	0	-0.0688439	0
CDKL5	cyclin-dependent kinase-like 5	NOFU_GENE_3_0003366	Nofu_GRZ_cDNA_3_0004911	ENSDARG00000015240	ENSG00000008086	16	0	-2.61	-2.11	0.55		7	0	-2.08	-0.92	-0.63		-1.31487	0	-1.08981	0	0.106911	0	-0.94987	0	-0.448599	0	-0.234123	0	0.291807	0	0.901889	0	0.0346474	0
CDKN1A	cyclin-dependent kinase inhibitor 1A (p21, Cip1)	NOFU_GENE_3_0003367	Nofu_GRZ_cDNA_3_0038743	ENSDARG00000076554	ENSG00000124762	45	0	62.2	59.7	8.25		53	0	73.04	44.89	16.59		3.81051	3	3.64264	3	1.40493	0	4.01663	3	3.2778	3	2.15715	2	1.47637	0	1.40989	0	2.10988	2
CDKN2B	cyclin-dependent kinase inhibitor 2B (p15, inhibits CDK4)	NOFU_GENE_3_0003372	Nofu_GRZ_cDNA_3_0053554	ENSDARG00000037262	ENSG00000147889	56	0	2.07	2.56	1.02		50	0	1.64	2.96	1.25		2.53464	0	2.68451	2	1.72023	0	2.24885	0	2.88412	2	1.96686	0	2.07795	0	-1.0071	0	1.29534	0
CDR2L (1 OF 2)	cerebellar degeneration-related protein 2-like	NOFU_GENE_3_0003381	Nofu_GRZ_cDNA_3_0179792	ENSDARG00000026834	ENSG00000109089	50	0	0.88	2.68	1.16		50	0	0.72	1.49	0.72		0.765327	0	1.51489	2	0.892356	0	0.598353	0	1.02278	0	0.646567	0	0.410418	0	0.134915	0	0.678336	0
CEBPB	CCAAT/enhancer binding protein (C/EBP), beta	NOFU_GENE_3_0003396	Nofu_GRZ_cDNA_3_0160503	ENSDARG00000042725	ENSG00000172216	46	0	86.53	86.93	68.26		54	0	142.31	52.42	80.77		1.51008	0	1.375	0	1.24307	0	1.98652	2	0.979135	0	1.43049	0	1.0513	0	0.00330203	0	1.14653	0
CERS1	ceramide synthase 1	NOFU_GENE_3_0003466	Nofu_GRZ_cDNA_3_0002864	ENSDARG00000063412	ENSG00000223802	4	0	-3.96	-4.52	-2.51		15	0	-4.07	-3.85	-4.65		-1.37542	0	-1.8724	2	-0.788565	0	-1.47964	0	-1.41195	0	-1.85097	0	-0.55213	0	-0.516147	0	-0.462349	0
CFTR	cystic fibrosis transmembrane conductance regulator (ATP-binding cassette sub-family C, member 7)	NOFU_GENE_3_0003485	Nofu_GRZ_cDNA_3_0003119	ENSDARG00000041107	ENSG00000001626	50	0	1.02	5.76	1.46		34	0	-0.7	3.21	2.59		0.415386	0	1.40631	0	0.513245	0	-0.420051	0	0.933678	0	0.876888	0	-0.0999888	0	-0.573588	0	0.700086	0
CGN (1 OF 2)	cingulin	NOFU_GENE_3_0003491	Nofu_GRZ_cDNA_3_0208018	ENSDARG00000055607	ENSG00000143375	41	0	20.21	5.06	0.38		48	0	11.76	16.16	0.59		1.25463	2	0.31239	0	-0.0140066	0	0.838376	0	0.981138	0	0.0478568	0	0.0436988	0	0.0954864	0	-0.240099	0
CH25H	pep:novel group:BROADS1:groupV:12246042:12247290:1 gene:ENSGACG00000010361 transcript:ENSGACT00000013714	NOFU_GENE_3_0003501	Nofu_GRZ_cDNA_3_0028282	ENSDARG00000045190	ENSG00000138135	54	0	13.43	6.77	5.19		55	0	6.06	3.14	4.98		2.28084	3	1.42252	0	1.2523	0	1.39457	0	0.817155	0	1.26994	0	0.726539	0	0.195989	0	0.962344	0
CHAC1	ChaC, cation transport regulator homolog 1 (E. coli)	NOFU_GENE_3_0003506	Nofu_GRZ_cDNA_3_0044654	ENSDARG00000070426	ENSG00000128965	45	0	244.63	246.19	67.05		53	0	390.65	150.31	78.48		1.70337	0	1.59649	0	0.636561	0	2.19396	2	1.14768	0	0.777751	0	0.469616	0	-0.150363	0	0.370156	0
CHAC2	ChaC, cation transport regulator homolog 2 (E. coli)	NOFU_GENE_3_0003508	Nofu_GRZ_cDNA_3_0001462	ENSDARG00000055078	ENSG00000143942	53	0	4.24	2.19	0.75		54	0	5.89	1.99	1.72		0.801063	0	0.338314	0	0.125245	0	1.01087	2	0.324737	0	0.370406	0	0.499323	0	0.450165	0	0.128246	0
CHAD	chondroadherin	NOFU_GENE_3_0003509	Nofu_GRZ_cDNA_3_0024903	ENSDARG00000045071	ENSG00000136457	33	0	0.32	4.77	0.59		33	0	-0.4	3.14	0.02		0.304591	0	2.08225	0	0.50652	0	-0.603429	0	1.66347	0	0.0115797	0	0.789225	0	0.111018	0	-0.190978	0
CHES1	forkhead box N3	NOFU_GENE_3_0003544	Nofu_GRZ_cDNA_3_0161128	ENSDARG00000043553		34	0	-0.18	1.83	1.32		34	0	0.14	1.17	1.01		-0.194815	0	1.0488	0	0.892436	0	0.101067	0	0.758058	0	0.760709	0	0.0713491	0	-0.107639	0	0.400311	0
CHGB	pep:novel group:BROADS1:groupXVIII:14051181:14052515:1 gene:ENSGACG00000012466 transcript:ENSGACT00000016508	NOFU_GENE_3_0003549	Nofu_GRZ_cDNA_3_0208793	ENSDARG00000076500		25	0	2.31	-7.59	-3.11		15	0	-4.16	-3.8	-3.23		0.35009	0	-2.96134	2	-0.669004	0	-0.927042	0	-0.926358	0	-0.673856	0	1.2037	0	0.946709	0	-0.6589	0
CHP2	calcineurin B homologous protein 2	NOFU_GENE_3_0003576	Nofu_GRZ_cDNA_3_0194991	ENSDARG00000025788	ENSG00000166869	53	0	8.68	3.32	-2.2		51	0	5.02	-0.94	-3.58		1.13368	0	0.417483	0	-0.588445	0	0.731348	0	-0.305067	0	-1.01821	0	0.678022	0	2.45129	2	1.15767	0
CHRDL2	chordin-like 2	NOFU_GENE_3_0003582	Nofu_GRZ_cDNA_3_0020194	ENSDARG00000078916	ENSG00000054938	33	0	0.77	13.84	1.21		50	0	1.52	4.96	1.19		0.295042	0	2.20125	2	0.384897	0	0.476031	0	1.19194	0	0.425292	0	0.0464144	0	-0.396591	0	-0.0144318	0
CHST6	carbohydrate (N-acetylglucosamine 6-O) sulfotransferase 6	NOFU_GENE_3_0003620	Nofu_GRZ_cDNA_3_0194536	ENSDARG00000061357	ENSG00000183196	48	0	3.72	9.08	1.06		31	0	0.4	0.85	4.54		0.777107	0	1.34276	0	0.21283	0	0.0466289	0	0.112597	0	0.906427	0	0.781341	0	1.44546	0	0.737242	0
CKAP2	cytoskeleton associated protein 2	NOFU_GENE_3_0003669	Nofu_GRZ_cDNA_3_0067676	ENSDARG00000086112	ENSG00000136108	19	0	-6.1	0.08	-7.09		5	0	-3.38	-1.83	-5.39		-0.773694	0	-0.131754	0	-0.960853	0	-0.414769	0	-0.294887	0	-0.655639	0	0.149646	0	0.235612	0	-0.59637	0
CKBB	creatine kinase, brain b	NOFU_GENE_3_0003674	Nofu_GRZ_cDNA_3_0031643	ENSDARG00000043257	ENSG00000166165	50	0	3.2	25.71	8.57		49	0	1.53	5.56	7.29		1.24944	0	3.46967	2	2.20109	0	0.729852	0	1.68275	0	2.05706	0	-0.819186	0	-0.462319	0	1.25274	0
CLASRP	CLK4-associating serine/arginine rich protein	NOFU_GENE_3_0003689	Nofu_GRZ_cDNA_3_0016830	ENSDARG00000061742	ENSG00000104859	1	0	-20.23	-27.76	-16.38		15	0	-23.01	-19.4	-18.26		-0.766283	0	-1.31237	2	-0.640939	0	-0.940747	0	-0.822094	0	-0.667802	0	-0.687419	0	-0.312779	0	-0.653959	0
CLDN10 (1 OF 2)	claudin 10	NOFU_GENE_3_0003703	Nofu_GRZ_cDNA_3_0042258	ENSDARG00000005377		4	0	-9.38	-8.79	-5.82		15	0	-9.31	-9.09	-8.87		-3.95848	2	-3.16121	2	-1.32905	0	-3.78379	2	-3.50867	2	-3.11589	0	0.0104389	0	0.0281929	0	0.370228	0
CLDN11A	claudin 11	NOFU_GENE_3_0003706	Nofu_GRZ_cDNA_3_0008228	ENSDARG00000020031	ENSG00000013297	58	0	0.77	1.16	0.7		56	0	2.34	1.97	1.23		1.24306	0	1.49671	0	1.11422	0	2.36019	2	2.08354	0	1.67666	0	0.789989	0	1.24342	0	0.689143	0
CLDN3 (1 OF 4)	claudin 3	NOFU_GENE_3_0003718	Nofu_GRZ_cDNA_3_0067426	ENSDARG00000041504		56	0	46.25	41.8	17.2		50	0	23.53	51.48	13.38		1.36048	0	1.15149	0	0.616014	0	0.793576	0	1.36711	0	0.537619	0	-0.225933	0	0.363158	0	0.608304	0
CLDN5B	claudin 5	NOFU_GENE_3_0003721	Nofu_GRZ_cDNA_3_0030638	ENSDARG00000043716	ENSG00000184113	34	0	0.93	12.68	12.83		49	0	6.56	13.92	17.34		0.0550066	0	0.523778	0	0.610494	0	0.327823	0	0.600344	0	0.82621	0	-0.192447	0	-0.466497	0	0.311113	0
CLDNB	claudin b	NOFU_GENE_3_0003725	Nofu_GRZ_cDNA_3_0043071	ENSDARG00000009544		56	0	1.91	2.05	0.77		50	0	3.69	13.78	3.67		3.32019	0	3.29043	0	2.21707	0	4.2137	0	5.97344	2	4.19877	0	2.41027	0	2.4035	0	2.287	0
CLDNC	claudin 3	NOFU_GENE_3_0003726	Nofu_GRZ_cDNA_3_0176825	ENSDARG00000015955	ENSG00000213937	27	0	8.1	-34.86	-25.87		44	0	10.79	11.57	-27.62		0.152996	0	-1.28389	0	-0.814156	0	0.211904	0	0.132527	0	-0.840626	0	-0.0679538	0	0.160329	0	0.152041	0
CLDNH	claudin 3	NOFU_GENE_3_0003732	Nofu_GRZ_cDNA_3_0041181	ENSDARG00000069503	ENSG00000165215	48	0	3.41	10.62	-0.11		50	0	1.56	4.22	2.51		0.769615	0	1.58302	0	-0.0965527	0	0.340821	0	0.826319	0	0.610733	0	-0.258701	0	-0.367089	0	0.379229	0
CLGN	calmegin	NOFU_GENE_3_0003746	Nofu_GRZ_cDNA_3_0192616	ENSDARG00000009315	ENSG00000153132	6	0	-10.08	-6.4	-9.53		1	0	-6.19	-12.54	-6.89		-0.993355	0	-0.681531	0	-0.965078	0	-0.559059	0	-1.47785	2	-0.604987	0	-0.032195	0	-0.496864	0	-0.286914	0
CLIC5 (2 OF 3)	chloride intracellular channel 5	NOFU_GENE_3_0003750	Nofu_GRZ_cDNA_3_0017094	ENSDARG00000077625	ENSG00000112782	16	0	-21.36	-22.95	6.07		20	0	-40.79	7.18	-6.23		-0.370592	0	-0.537543	0	0.0230167	0	-0.853637	0	-0.000206003	0	-0.10866	0	-0.569295	0	-0.60711	0	-0.139558	0
CLU	clusterin	NOFU_GENE_3_0003794	Nofu_GRZ_cDNA_3_0017404	ENSDARG00000010434	ENSG00000120885	50	0	17.61	94.79	28.69		50	0	31.23	79.71	36.23		1.32787	0	3.06561	2	1.77095	0	1.82638	0	2.88316	2	2.04963	0	1.93572	0	0.031203	0	1.2485	0
CMBL	carboxymethylenebutenolidase homolog (Pseudomonas)	NOFU_GENE_3_0003801	Nofu_GRZ_cDNA_3_0030900	ENSDARG00000073786	ENSG00000164237	13	0	-4.08	-8.45	1.57		4	0	-4.17	-4.05	-2.4		-0.339596	0	-0.94366	0	0.0480726	0	-0.352846	0	-0.441178	0	-0.199604	0	-0.178614	0	0.218275	0	0.29909	0
CNN1B	calponin 1, basic, smooth muscle	NOFU_GENE_3_0003841	Nofu_GRZ_cDNA_3_0176913	ENSDARG00000093937	ENSG00000130176	36	0	1	14.16	7.93		36	0	-1.67	6.07	2.69		0.211732	0	1.60414	2	1.14788	0	-0.513839	0	0.888498	0	0.522321	0	0.050454	0	0.402887	0	0.911399	0
COBL	cordon-bleu homolog (mouse)	NOFU_GENE_3_0003895	Nofu_GRZ_cDNA_3_0003447	ENSDARG00000004532	ENSG00000106078	56	0	19.93	28.18	8.32		56	0	35.82	24.87	12.2		1.0901	0	1.26008	2	0.506291	0	1.5796	3	1.17338	0	0.757046	0	0.555117	0	0.623493	0	0.601956	0
COL12A1	collagen, type XII, alpha 1	NOFU_GENE_3_0003918	Nofu_GRZ_cDNA_3_0002723	ENSDARG00000019601	ENSG00000111799	50	0	4.3	18.44	3.07		33	0	4.54	21.99	1.47		2.14304	0	3.84814	2	1.7605	0	2.1296	0	4.12317	2	1.12001	0	3.40197	0	0.711528	0	0.75719	0
COL12A1 (1 OF 2)	collagen, type XII, alpha 1	NOFU_GENE_3_0003919	Nofu_GRZ_cDNA_3_0021457	ENSDARG00000019601	ENSG00000111799	33	0	2.51	15.61	2.14		33	0	3.38	17.36	1.13		1.82147	0	3.94292	2	1.62887	0	2.0603	0	4.12294	2	1.09902	0	3.13482	0	0.477564	0	0.624596	0
COL1A1A	collagen, type I, alpha 1a	NOFU_GENE_3_0003930	Nofu_GRZ_cDNA_3_0024764	ENSDARG00000012405	ENSG00000108821	33	0	0.32	11.66	2.08		33	0	0.48	8.7	0.34		0.239173	0	2.8456	2	1.11375	0	0.284148	0	2.51984	0	0.256462	0	1.76833	0	0.70546	0	0.0839514	0
COL1A1B	collagen, type I, alpha 1	NOFU_GENE_3_0003931	Nofu_GRZ_cDNA_3_0022517	ENSDARG00000035809	ENSG00000108821	33	0	1.38	52.9	6.08		33	0	-0.87	34.16	1.05		0.154687	0	2.40875	2	0.600305	0	-0.193965	0	1.93933	0	0.125338	0	1.31859	0	0.392803	0	-0.0707481	0
COL1A2	collagen, type I, alpha 2	NOFU_GENE_3_0003932	Nofu_GRZ_cDNA_3_0003083	ENSDARG00000020007	ENSG00000164692	33	0	2.47	59.18	11.06		33	0	-1.63	42.72	3.57		0.258737	0	2.45169	2	0.911438	0	-0.29554	0	2.10259	0	0.37604	0	1.18904	0	0.495665	0	0.0365079	0
COL4A1	collagen, type IV, alpha 1	NOFU_GENE_3_0003946	Nofu_GRZ_cDNA_3_0177364	ENSDARG00000055009	ENSG00000187498	33	0	3.43	44.23	7.55		33	0	6.27	30.68	3.77		0.242226	0	1.63475	2	0.441034	0	0.359962	0	1.31591	0	0.261368	0	0.246693	0	0.490497	0	0.329229	0
COL4A2	collagen, type IV, alpha 2	NOFU_GENE_3_0003947	Nofu_GRZ_cDNA_3_0001054	ENSDARG00000020781	ENSG00000134871	50	0	3.59	25.82	8.55		50	0	6.28	17.13	4.43		0.261817	0	1.16611	2	0.512222	0	0.393987	0	0.872935	0	0.31412	0	0.18952	0	0.456372	0	0.417733	0
COL5A1	procollagen, type V, alpha 1	NOFU_GENE_3_0003956	Nofu_GRZ_cDNA_3_0001622	ENSDARG00000012593	ENSG00000130635	50	0	5.72	14.19	2.63		48	0	7.44	12.65	1.58		0.848195	0	1.45621	2	0.402237	0	0.994089	0	1.37608	0	0.28418	0	0.502535	0	0.650567	0	0.294763	0
COL5A2 (1 OF 2)	collagen, type V, alpha 2	NOFU_GENE_3_0003957	Nofu_GRZ_cDNA_3_0004521	ENSDARG00000031678	ENSG00000204262	33	0	4.57	40.48	7.57		33	0	5.02	25.77	3.86		0.509182	0	2.15147	2	0.738228	0	0.481457	0	1.69219	0	0.448682	0	0.795348	0	0.0761258	0	0.116609	0
COL5A3 (1 OF 2)	collagen, type V, alpha 3	NOFU_GENE_3_0003959	Nofu_GRZ_cDNA_3_0164778	ENSDARG00000017360	ENSG00000080573	33	0	0.47	3.31	0.63		48	0	0.88	2.4	0.14		0.504849	0	1.85804	2	0.611424	0	0.775811	0	1.56074	0	0.162201	0	1.20637	0	-0.400921	0	-0.0374851	0
COL6A1	collagen, type VI, alpha 1	NOFU_GENE_3_0003961	Nofu_GRZ_cDNA_3_0006539	ENSDARG00000074908	ENSG00000142156	33	0	0.01	48.39	8.42		33	0	-4.41	34.15	1.56		-0.0106261	0	1.56278	2	0.424626	0	-0.405457	0	1.26824	0	0.0948157	0	0.771085	0	0.334059	0	0.122626	0
COL6A6	collagen, type VI, alpha 6	NOFU_GENE_3_0003964	Nofu_GRZ_cDNA_3_0004230	ENSDARG00000079752	ENSG00000172752	36	0	-0.98	12.08	3.68		36	0	-1.29	8.4	4.44		-0.206898	0	1.24337	2	0.519617	0	-0.31862	0	0.975869	0	0.660476	0	0.175573	0	0.280869	0	0.335147	0
COL8A1B	collagen, type VIII, alpha 1	NOFU_GENE_3_0003968	Nofu_GRZ_cDNA_3_0159770	ENSDARG00000003533	ENSG00000144810	50	0	0.7	3.05	0.93		33	0	0.22	3.22	0.69		0.895611	0	2.09834	2	1.04255	0	0.272138	0	2.19633	2	0.878333	0	1.27916	0	0.681529	0	0.787774	0
COL9A1 (1 OF 2)	collagen, type IX, alpha 1	NOFU_GENE_3_0003971	Nofu_GRZ_cDNA_3_0017703	ENSDARG00000073699	ENSG00000112280	33	0	0.14	2.58	0.18		33	0	0.09	1.78	0.1		0.451451	0	2.82041	2	0.511507	0	0.228147	0	2.39493	0	0.336217	0	1.63944	0	0.849778	0	0.239578	0
COL9A3	collagen, type IX, alpha 3	NOFU_GENE_3_0003973	Nofu_GRZ_cDNA_3_0003288	ENSDARG00000037845	ENSG00000092758	8	0	-1.13	-0.61	-0.17		4	0	-1.16	-1.22	-0.79		-1.64479	0	-0.776734	0	-0.221594	0	-1.71609	0	-1.99775	2	-0.922933	0	-1.43293	0	-1.19459	0	-0.0501862	0
COLEC12 (1 OF 2)	collectin sub-family member 12	NOFU_GENE_3_0003977	Nofu_GRZ_cDNA_3_0184849	ENSDARG00000061140	ENSG00000158270	36	0	-0.35	4.54	1.68		36	0	0.1	2.56	1.39		-0.217862	0	1.33129	2	0.665785	0	-0.00189127	0	0.889441	0	0.612653	0	0.132682	0	-0.258139	0	0.068209	0
CPIPJ_CPIJ019717	Putative uncharacterized protein	NOFU_GENE_3_0004094	Nofu_GRZ_cDNA_3_0067830	ENSDARG00000044326		41	0	66.3	5.81	-0.12		50	0	16.91	43.9	7.44		2.32115	2	0.305716	0	-0.0866408	0	0.99852	0	1.77068	0	0.532796	0	1.13277	0	1.9646	0	0.207778	0
CPNE3	copine III	NOFU_GENE_3_0004111	Nofu_GRZ_cDNA_3_0164809	ENSDARG00000013175	ENSG00000085719	56	0	15.99	12.32	6.7		56	0	15.34	13.26	9.29		1.35287	2	1.00454	2	0.672933	0	1.29232	2	1.09089	2	0.921107	0	0.880751	0	1.00811	0	0.630156	0
CPOX	coproporphyrinogen oxidase	NOFU_GENE_3_0004121	Nofu_GRZ_cDNA_3_0209371	ENSDARG00000062025	ENSG00000080819	6	0	-34.29	-25.85	-36.45		3	0	-32.28	-28.1	-42.21		-1.15134	0	-0.905961	0	-1.31711	0	-1.09051	0	-0.961252	0	-1.63122	0	0.00242932	0	-0.0787149	0	-0.165425	0
CPZ	carboxypeptidase Z	NOFU_GENE_3_0004144	Nofu_GRZ_cDNA_3_0025317	ENSDARG00000075521	ENSG00000109625	34	0	-1.29	9.62	9.6		34	0	-0.61	6.9	5.78		-0.537625	0	1.58324	2	1.6677	0	-0.265225	0	1.29006	0	1.23945	0	0.329389	0	0.16593	0	0.561173	0
CR352258	pep:novel group:BROADS1:groupXI:12827394:12831883:1 gene:ENSGACG00000013279 transcript:ENSGACT00000017588	NOFU_GENE_3_0004156	Nofu_GRZ_cDNA_3_0036010	ENSDARG00000090930		17	0	-3.31	-3.36	3.57		17	0	-4.53	-4.07	3.71		-0.588961	0	-0.725526	0	0.391159	0	-0.903121	0	-0.866439	0	0.445982	0	-0.580181	0	1.1374	0	1.93106	0
CR354435	Uncharacterized protein	NOFU_GENE_3_0004162	Nofu_GRZ_cDNA_3_0061937	ENSDARG00000051718	ENSG00000184357	33	0	46.3	308.3	8.23		44	0	53.74	37.38	-23.71		0.696017	0	2.24501	2	0.0884497	0	0.743758	0	0.489196	0	-0.575463	0	1.11084	0	1.26844	0	0.0930036	0
CR388126	Uncharacterized protein	NOFU_GENE_3_0004181	Nofu_GRZ_cDNA_3_0008264	ENSDARG00000091834	ENSG00000173702	2	0	-23.2	-38.38	-17.57		6	0	-27.35	-11.73	-30.57		-0.608138	0	-1.3382	2	-0.489838	0	-0.77042	0	-0.384766	0	-0.875908	0	-0.377855	0	-0.0316716	0	-0.237338	0
CR847562	5-oxoprolinase	NOFU_GENE_3_0004230	Nofu_GRZ_cDNA_3_0003724	ENSDARG00000045123		8	0	-20.7	-15.41	-3.67		9	0	-24.6	-5.74	-15.49		-1.42588	0	-1.0513	0	-0.238195	0	-2.0501	3	-0.379974	0	-0.921442	0	-0.576245	0	-0.550797	0	-0.398811	0
CR925772	Uncharacterized protein	NOFU_GENE_3_0004252	Nofu_GRZ_cDNA_3_0036876	ENSDARG00000057504		29	0	-5.99	-30.2	19.64		0	0	-25.69	-35.53	-32.12		-0.202462	0	-1.76407	0	0.450375	0	-1.24404	0	-2.41268	0	-1.85757	0	0.06115	0	-0.821567	0	-0.264243	0
CRABP1B	cellular retinoic acid binding protein 1	NOFU_GENE_3_0004263	Nofu_GRZ_cDNA_3_0031995	ENSDARG00000035904	ENSG00000166426	41	0	31.63	-2.44	-2.49		41	0	52.01	0.16	-2.8		3.32797	2	-1.86286	0	-1.85106	0	3.99556	2	-0.0420062	0	-2.37752	0	1.98348	0	3.17225	0	0.505829	0
CRATB	pep:known chromosome:MEDAKA1:11:4633304:4645759:-1 gene:ENSORLG00000002206 transcript:ENSORLT00000002744	NOFU_GENE_3_0004270	Nofu_GRZ_cDNA_3_0195934	ENSDARG00000010382		37	0	6.59	-3.33	-3.64		44	0	4.63	5.72	-3.07		0.149056	0	-0.223025	0	-0.14703	0	0.0766269	0	0.0399885	0	-0.0904894	0	0.29341	0	1.12273	2	0.544112	0
CREB3L3	cAMP responsive element binding protein 3-like 3	NOFU_GENE_3_0004286	Nofu_GRZ_cDNA_3_0016868	ENSDARG00000056226	ENSG00000060566	45	0	10.26	11.66	-0.09		53	0	12.63	7.17	-0.61		1.48989	0	1.50123	0	-0.0656183	0	1.65153	2	1.08308	0	-0.176891	0	0.32076	0	0.0319742	0	0.231742	0
CRFB9	interleukin 22 receptor, alpha 2	NOFU_GENE_3_0004311	Nofu_GRZ_cDNA_3_0018449	ENSDARG00000039439	ENSG00000164485	53	0	6.11	2.83	0.51		41	0	4.96	0.75	1.2		1.4145	2	0.708642	0	0.132839	0	1.2075	0	0.16167	0	0.39943	0	-0.404766	0	-0.222204	0	-0.163147	0
CRIM1	cysteine rich transmembrane BMP regulator 1 (chordin-like)	NOFU_GENE_3_0004316	Nofu_GRZ_cDNA_3_0159755	ENSDARG00000029668	ENSG00000150938	56	0	22.79	22.24	8.19		54	0	20.35	8.66	6.57		2.36655	3	2.22787	2	1.26917	0	2.20108	2	1.26407	0	1.13196	0	-0.0529785	0	0.848006	0	1.00837	0
CRIP2 (1 OF 2)	cysteine-rich protein 2	NOFU_GENE_3_0004318	Nofu_GRZ_cDNA_3_0013997	ENSDARG00000070670	ENSG00000182809	37	0	2.85	-1.9	-1.83		51	0	4.91	-1.45	-5.55		0.164204	0	-0.255761	0	-0.183755	0	0.249359	0	-0.203539	0	-0.418139	0	-0.0106882	0	0.717602	0	0.329692	0
CRYBB1	crystallin, beta B1	NOFU_GENE_3_0004354	Nofu_GRZ_cDNA_3_0056992	ENSDARG00000068507	ENSG00000100122	50	0	1.23	3.85	1.32		49	0	0.72	1.86	2.67		2.54216	0	3.92295	2	2.60148	0	1.88294	0	2.9674	0	3.5311	0	1.83466	0	0.674251	0	1.11015	0
CRYGM4	EGF containing fibulin-like extracellular matrix protein 2	NOFU_GENE_3_0004362	Nofu_GRZ_cDNA_3_0160493	ENSDARG00000094324	ENSG00000172638	50	0	38.98	103.24	19.18		56	0	47.75	57.52	23.4		1.39441	2	2.29274	3	0.805492	0	1.53093	2	1.67426	2	0.982875	0	0.230785	0	-0.423109	0	0.310364	0
CRYM	crystallin, mu	NOFU_GENE_3_0004371	Nofu_GRZ_cDNA_3_0163060	ENSDARG00000062817	ENSG00000103316	11	0	-4.1	-9.62	-2.57		19	0	-6.63	-0.44	-7.31		-0.383671	0	-1.27987	0	-0.297335	0	-0.706511	0	-0.146279	0	-0.787028	0	-0.188168	0	0.172572	0	-0.126258	0
CSAD	cysteine sulfinic acid decarboxylase	NOFU_GENE_3_0004375	Nofu_GRZ_cDNA_3_0016048	ENSDARG00000026348	ENSG00000139631	54	0	3.73	1.19	1.59		19	0	-2.67	-0.75	-2.99		0.363701	0	-0.0192471	0	0.103521	0	-0.334862	0	-0.191243	0	-0.38504	0	-0.495113	0	-0.244021	0	0.0237288	0
CSRNP1B	cysteine-serine-rich nuclear protein 1	NOFU_GENE_3_0004408	Nofu_GRZ_cDNA_3_0161058	ENSDARG00000038429	ENSG00000144655	53	0	44.21	30.24	11.04		54	0	81.03	38.33	21.82		1.73993	2	1.25522	0	0.610752	0	2.38438	3	1.50228	2	1.10138	0	0.743585	0	0.531825	0	0.937715	0
CSRP1B	cysteine and glycine-rich protein 1	NOFU_GENE_3_0004412	Nofu_GRZ_cDNA_3_0018317	ENSDARG00000030980	ENSG00000159176	36	0	1.09	18.96	6.06		36	0	-1.55	8.14	2.5		0.256515	0	2.02961	2	1.02567	0	-0.532427	0	1.21395	0	0.536923	0	-0.243073	0	-0.0844596	0	0.610477	0
CT956064	Uncharacterized protein	NOFU_GENE_3_0004449	Nofu_GRZ_cDNA_3_0149765			15	0	-1059.55	-1083.78	-1069.63		15	0	-1073.63	-1071.14	-1077.14		-3.5415	2	-4.06043	2	-3.7364	2	-3.78639	2	-3.81251	2	-3.81839	2	-2.98885	0	-3.25517	2	-3.51102	2
CTGF	connective tissue growth factor	NOFU_GENE_3_0004471	Nofu_GRZ_cDNA_3_0193707	ENSDARG00000042934	ENSG00000118523	58	0	104.85	163.77	76.22		56	0	153.12	112.33	42.82		2.24054	2	2.65801	3	1.86036	0	2.65026	3	2.23046	2	1.33903	0	0.271642	0	0.528245	0	1.1416	0
CTNND1	catenin (cadherin-associated protein), delta 1	NOFU_GENE_3_0004482	Nofu_GRZ_cDNA_3_0002241	ENSDARG00000075845	ENSG00000198561	51	0	54.46	9.26	-10.2		53	0	31.42	19.92	-10.82		1.16575	2	0.157084	0	-0.449816	0	0.74029	0	0.443522	0	-0.429137	0	-0.539228	0	-0.324669	0	-0.509149	0
CTSH	cathepsin H	NOFU_GENE_3_0004499	Nofu_GRZ_cDNA_3_0179624	ENSDARG00000077664		50	0	29.11	142.03	55.19		59	0	31.99	76.47	62.18		0.410157	0	1.23803	2	0.634976	0	0.398983	0	0.78996	0	0.756118	0	0.75918	0	-0.0535305	0	0.41515	0
CU929307	Uncharacterized protein	NOFU_GENE_3_0004584	Nofu_GRZ_cDNA_3_0048359	ENSDARG00000089645		36	0	0.37	6.91	2.24		33	0	-0.65	2.22	-0.19		0.188808	0	1.77339	2	0.869231	0	-0.473365	0	0.803286	0	-0.122143	0	0.540376	0	0.353728	0	0.0424108	0
CXXC1 (2 OF 2)	CXXC finger protein 1	NOFU_GENE_3_0004632	Nofu_GRZ_cDNA_3_0007905	ENSDARG00000016187	ENSG00000154832	53	0	3.21	2.19	-0.3		53	0	1.45	0.83	-0.21		2.51949	2	1.98729	0	-0.93364	0	1.63537	0	1.04874	0	-0.53692	0	-0.850308	0	0.195863	0	-0.0625366	0
CYBASC3 (2 OF 2)	cytochrome b, ascorbate dependent 3	NOFU_GENE_3_0004647	Nofu_GRZ_cDNA_3_0164712	ENSDARG00000056281	ENSG00000162144	25	0	-5.61	-19.8	-14.74		6	0	-15.88	-5.17	-15.58		-0.20035	0	-0.979219	2	-0.63767	0	-0.671415	0	-0.285381	0	-0.625385	0	-0.414766	0	0.0354767	0	-0.438725	0
CYP1A	cytochrome P450 1A	NOFU_GENE_3_0004666	Nofu_GRZ_cDNA_3_0012493	ENSDARG00000026039	ENSG00000140465	38	0	21.11	-14.71	-4.44		56	0	15.34	20.6	5.66		1.2153	0	-3.45636	2	-0.482698	0	0.955545	0	1.06308	0	0.408986	0	-1.01648	0	0.284724	0	-0.847228	0
CYP24A1	cytochrome P450, family 24, subfamily A, polypeptide 1	NOFU_GENE_3_0004671	Nofu_GRZ_cDNA_3_0177860	ENSDARG00000070420	ENSG00000019186	34	0	0.1	12.05	8.94		54	0	29.82	10.87	10.01		0.0136475	0	1.59725	0	1.40192	0	2.76566	2	1.52819	0	1.54519	0	0.991095	0	0.766519	0	1.3118	0
CYP27A1	cytochrome P450, family 27, subfamily A, polypeptide 1	NOFU_GENE_3_0004674	Nofu_GRZ_cDNA_3_0030427	ENSDARG00000033802	ENSG00000135929	11	0	-145.56	-426.79	-229.43		12	0	-152.27	-277.14	-334.59		-0.5343	0	-3.5963	2	-1.03327	0	-0.571754	0	-1.40979	0	-1.81977	0	-0.353731	0	1.11401	0	-0.965643	0
CYP2AD2	Cytochrome P450 2J1	NOFU_GENE_3_0004677	Nofu_GRZ_cDNA_3_0180769	ENSDARG00000021172	ENSG00000100197	34	0	1.21	6.37	6.77		34	0	0.45	9.76	9.06		0.407773	0	1.29899	0	1.44984	0	0.154277	0	1.75161	2	1.77597	2	0.72339	0	0.463193	0	0.920224	0
CYP2N13	cytochrome P450, family 2, subfamily J, polypeptide 2	NOFU_GENE_3_0004681	Nofu_GRZ_cDNA_3_0021037	ENSDARG00000042953	ENSG00000100197	39	0	1.15	-0.69	1.06		34	0	0.63	3.21	2.59		0.35396	0	-0.400738	0	0.273159	0	0.200381	0	0.715512	0	0.691262	0	-0.0902638	0	0.0906594	0	0.337287	0
CYP2X8	pep:novel group:BROADS1:groupXIX:2306028:2315324:-1 gene:ENSGACG00000002749 transcript:ENSGACT00000003663	NOFU_GENE_3_0004685	Nofu_GRZ_cDNA_3_0016605	ENSDARG00000070775		28	0	-4.47	-42.21	7.62		32	0	-5.56	13.89	-12.83		-0.0800205	0	-1.20786	0	0.0695935	0	-0.110264	0	0.11444	0	-0.265698	0	0.0685268	0	0.542267	0	-0.100781	0
CYP3A65	pep:novel group:BROADS1:groupIX:4852924:4874111:-1 gene:ENSGACG00000016669 transcript:ENSGACT00000022072	NOFU_GENE_3_0004687	Nofu_GRZ_cDNA_3_0015541	ENSDARG00000045627	ENSG00000160868	56	0	199.67	139.39	64.54		56	0	308.33	270.76	95.36		2.05687	2	1.56273	2	0.963576	0	2.5646	2	2.30284	2	1.32062	0	0.295458	0	0.0882166	0	0.62277	0
CYP3C1L2	pep:novel group:BROADS1:groupVI:13967776:13971674:1 gene:ENSGACG00000010952 transcript:ENSGACT00000014535	NOFU_GENE_3_0004688	Nofu_GRZ_cDNA_3_0162425	ENSDARG00000037873	ENSG00000021461	45	0	131.12	126.2	24.66		58	0	79.9	127.18	49.72		2.20003	2	2.03287	2	0.69467	0	1.65358	0	2.06336	2	1.22854	0	0.825375	0	-0.610312	0	0.152533	0
CYP7A1A	cytochrome P450, family 7, subfamily A, polypeptide 1	NOFU_GENE_3_0004696	Nofu_GRZ_cDNA_3_0193910	ENSDARG00000069018	ENSG00000167910	38	0	134.04	-224.07	-86.49		25	0	36.18	-148.49	-69.9		0.631579	0	-3.63159	0	-0.652753	0	0.212125	0	-1.46048	0	-0.503584	0	0.305445	0	0.291332	0	-0.578992	0
CYP7C1	cytochrome P450, family 7, subfamily B, polypeptide 1	NOFU_GENE_3_0004697	Nofu_GRZ_cDNA_3_0193545	ENSDARG00000008858	ENSG00000172817	16	0	-9.07	-10.41	-1.7		7	0	-14.15	-8.79	-9.47		-0.798431	0	-1.09308	0	-0.189852	0	-1.59754	2	-0.872325	0	-0.854747	0	-0.390017	0	-0.168987	0	0.489962	0
CYR61	cysteine-rich, angiogenic inducer, 61	NOFU_GENE_3_0004699	Nofu_GRZ_cDNA_3_0208859	ENSDARG00000023062	ENSG00000142871	56	0	37.81	36.57	18.8		56	0	44.95	36.27	12.28		2.55904	2	2.40057	2	1.75234	0	2.728	2	2.42175	2	1.37823	0	0.781891	0	0.263094	0	0.833585	0
CYTH3 (1 OF 3)	cytohesin 3	NOFU_GENE_3_0004709	Nofu_GRZ_cDNA_3_0208091	ENSDARG00000005159	ENSG00000008256	46	0	8.36	7.75	7.16		59	0	3.7	5.42	4.56		1.55546	2	1.34337	2	1.35387	0	0.856984	0	1.06264	0	1.0274	0	0.188163	0	0.444506	0	1.16892	0
CYTH4B	cytohesin 4	NOFU_GENE_3_0004711	Nofu_GRZ_cDNA_3_0009724	ENSDARG00000039932	ENSG00000100055	15	0	-156.92	-162.03	-158.35		15	0	-156	-159.59	-161.05		-2.13637	2	-2.42751	2	-2.22491	0	-2.14439	2	-2.31978	2	-2.27425	2	-1.54935	0	-2.35001	2	-2.44074	2
DAB1A	disabled homolog 1 (Drosophila)	NOFU_GENE_3_0004723	Nofu_GRZ_cDNA_3_0027641	ENSDARG00000059939	ENSG00000173406	1	0	-5.16	-7.11	-4.91		3	0	-5.56	-4.29	-6.12		-1.24944	0	-2.43423	2	-1.21201	0	-1.43201	0	-1.06169	0	-1.6835	0	-0.82541	0	-0.428728	0	-1.15282	0
DAB2IP (1 OF 2)	DAB2 interacting protein	NOFU_GENE_3_0004727	Nofu_GRZ_cDNA_3_0002331	ENSDARG00000069484	ENSG00000136848	36	0	0.54	3.45	1.86		34	0	0.42	2.18	2		0.31646	0	1.2413	2	0.833221	0	0.212411	0	0.896547	0	0.933535	0	0.389562	0	0.329763	0	0.806766	0
DAPK3	death-associated protein kinase 3	NOFU_GENE_3_0004751	Nofu_GRZ_cDNA_3_0013962	ENSDARG00000074447	ENSG00000167657	45	0	37.43	47.58	10.47		48	0	31.4	42.93	9.29		1.60311	2	1.73753	2	0.610164	0	1.40924	2	1.64771	2	0.588844	0	-0.010503	0	-0.102943	0	0.348276	0
DAZAP1	DAZ associated protein 1	NOFU_GENE_3_0004765	Nofu_GRZ_cDNA_3_0015462	ENSDARG00000070846	ENSG00000071626	12	0	-0.63	-1.34	-2.48		0	0	-1.74	-4.9	-4.37		-0.0829342	0	-0.295594	0	-0.400726	0	-0.267441	0	-0.856686	0	-0.656436	0	-0.599592	0	0.0594399	0	-0.181068	0
DCN	decorin	NOFU_GENE_3_0004812	Nofu_GRZ_cDNA_3_0005987	ENSDARG00000012066	ENSG00000011465	36	0	-0.51	142.01	50.27		36	0	-3.38	84.62	24.27		-0.0245082	0	1.4409	2	0.712823	0	-0.122574	0	1.01788	0	0.412444	0	0.645645	0	-0.0778731	0	0.443117	0
DDIT3	DNA-damage-inducible transcript 3	NOFU_GENE_3_0004854	Nofu_GRZ_cDNA_3_0164671	ENSDARG00000059836	ENSG00000175197	45	0	34.44	25.78	4.41		45	0	20.21	21.68	3.47		1.58579	2	1.21228	0	0.2848	0	1.09786	0	1.07572	0	0.257684	0	0.663549	0	0.141057	0	0.0502129	0
DECR2	2,4-dienoyl CoA reductase 2, peroxisomal	NOFU_GENE_3_0004904	Nofu_GRZ_cDNA_3_0045308	ENSDARG00000045257	ENSG00000242612	2	0	-4.13	-7.38	-1.96		18	0	-6.42	-1.19	-9.32		-0.299032	0	-0.719609	0	-0.197749	0	-0.508001	0	-0.191633	0	-0.793674	0	-0.217581	0	0.0907237	0	-0.0430668	0
DEDD2	death effector domain containing 2	NOFU_GENE_3_0004906	Nofu_GRZ_cDNA_3_0019111	ENSDARG00000002758	ENSG00000160570	53	0	38.9	24.62	9.06		54	0	45.66	30.54	19.23		1.38204	2	0.889828	0	0.408837	0	1.50796	2	1.07385	0	0.839294	0	0.533645	0	0.870709	0	0.272207	0
DEF6 (1 OF 2)	differentially expressed in FDCP 6 homolog (mouse)	NOFU_GENE_3_0004907	Nofu_GRZ_cDNA_3_0006782	ENSDARG00000012247	ENSG00000023892	1	0	-9.74	-14.13	-10.63		15	0	-10.28	-11.07	-10.07		-0.756393	0	-1.40238	2	-0.889329	0	-0.842894	0	-0.996712	0	-0.790142	0	-0.315696	0	-0.661427	0	-1.11998	0
DHDH (2 OF 2)	dihydrodiol dehydrogenase (dimeric)	NOFU_GENE_3_0004991	Nofu_GRZ_cDNA_3_0196769	ENSDARG00000019081	ENSG00000104808	2	0	-7.99	-11.79	-3.76		6	0	-11.27	-5.72	-9.22		-0.436989	0	-0.818896	0	-0.24968	0	-0.689804	0	-0.403488	0	-0.521153	0	-0.386906	0	0.122597	0	0.172385	0
DHH	desert hedgehog	NOFU_GENE_3_0004993	Nofu_GRZ_cDNA_3_0160020	ENSDARG00000037062		4	0	-13.4	-11.98	-8.1		4	0	-15.61	-13.62	-7.35		-1.13377	0	-1.10398	0	-0.64428	0	-1.48526	0	-1.27142	0	-0.522246	0	-1.32566	0	-1.24396	0	-1.05255	0
DHRS1	dehydrogenase/reductase (SDR family) member 1	NOFU_GENE_3_0004996	Nofu_GRZ_cDNA_3_0183925	ENSDARG00000054300	ENSG00000157379	45	0	41.73	54.13	6.81		45	0	27.87	30.23	7.54		1.87075	2	2.03247	2	0.473167	0	1.43975	2	1.44787	2	0.559557	0	0.386627	0	-0.0318733	0	0.688956	0
DHRS11	dehydrogenase/reductase (SDR family) member 11	NOFU_GENE_3_0004997	Nofu_GRZ_cDNA_3_0208880			15	0	-109.43	-114.52	-117.54		15	0	-112.75	-112.37	-122.41		-2.20976	2	-2.59389	2	-2.70328	2	-2.40535	2	-2.45265	2	-3.00742	2	-2.40531	0	-2.36348	2	-2.71933	2
DHX30	DEAH (Asp-Glu-Ala-His) box polypeptide 30	NOFU_GENE_3_0005013	Nofu_GRZ_cDNA_3_0159937	ENSDARG00000077839	ENSG00000132153	2	0	-57.8	-70	-17.09		15	0	-65.93	-58.55	-68.66		-1.9365	2	-3.37578	2	-0.435576	0	-2.70248	2	-2.09239	2	-3.0377	2	-2.22157	0	-1.27028	0	-0.0500348	0
DHX58	DEXH (Asp-Glu-X-His) box polypeptide 58	NOFU_GENE_3_0005023	Nofu_GRZ_cDNA_3_0192615	ENSDARG00000089463	ENSG00000108771	48	0	25.62	75.83	6.65		55	0	35.08	26.32	36.71		1.37529	0	2.39766	2	0.445161	0	1.61018	0	1.29146	0	1.71661	0	0.852861	0	-0.19049	0	-0.232543	0
DIO2	deiodinase, iodothyronine, type II	NOFU_GENE_3_0005039	Nofu_GRZ_cDNA_3_0176918	ENSDARG00000094857	ENSG00000211448	1	0	-5.78	-7.35	-5.07		12	0	-1.83	-3.05	-5.3		-2.03998	0	-4.90825	2	-1.63882	0	-0.383761	0	-0.861698	0	-1.7347	0	1.38852	0	2.05307	0	-0.664385	0
DIO3	Iodothyronine deiodinase	NOFU_GENE_3_0005040	Nofu_GRZ_cDNA_3_0050062	ENSDARG00000089937	ENSG00000197406	58	0	5.47	9.65	7.45		54	0	7.23	4.06	5.16		2.79601	2	3.40148	3	3.12433	2	3.10418	2	2.33528	0	2.71688	2	2.5097	0	2.39732	0	3.25362	2
DIRC2	disrupted in renal carcinoma 2	NOFU_GENE_3_0005048	Nofu_GRZ_cDNA_3_0174944	ENSDARG00000009783	ENSG00000138463	54	0	4.97	2.61	2.86		56	0	6.84	5.49	3.59		0.949512	0	0.449963	0	0.573856	0	1.18235	2	0.919962	0	0.738267	0	1.23871	0	1.1737	2	0.898545	0
DLGAP5	discs, large (Drosophila) homolog-associated protein 5	NOFU_GENE_3_0005096	Nofu_GRZ_cDNA_3_0003132	ENSDARG00000045167	ENSG00000126787	3	0	-1.04	-1.07	-1.53		25	0	0.3	-1.58	-0.67		-0.174862	0	-0.311411	0	-0.305178	0	0.0170572	0	-0.37337	0	-0.117247	0	0.245637	0	0.207584	0	-0.221561	0
DMGDH	dimethylglycine dehydrogenase	NOFU_GENE_3_0005115	Nofu_GRZ_cDNA_3_0008172	ENSDARG00000025703	ENSG00000132837	4	0	-4.63	-4.67	-1.84		3	0	-3.26	-3.63	-5.04		-1.51611	0	-1.66856	0	-0.506986	0	-0.89322	0	-1.14432	0	-1.78384	0	0.265528	0	0.792061	0	0.115499	0
DNAI1 (1 OF 2)	dynein, axonemal, intermediate chain 1	NOFU_GENE_3_0005141	Nofu_GRZ_cDNA_3_0159778	ENSDARG00000038788	ENSG00000122735	25	0	0.04	-1.33	-0.4		15	0	-1.2	-0.97	-1.1		0.0172716	0	-1.29083	2	-0.324193	0	-1.01617	0	-0.851819	0	-0.891735	0	-0.139677	0	0.246021	0	-0.296671	0
DNAJA4	DnaJ (Hsp40) homolog, subfamily A, member 4	NOFU_GENE_3_0005148	Nofu_GRZ_cDNA_3_0209979	ENSDARG00000030972	ENSG00000086061	56	0	90.26	109.76	31.29		54	0	56.85	35.3	31.37		1.20327	0	1.25207	0	0.485286	0	0.84451	0	0.490853	0	0.528672	0	0.29643	0	-0.401922	0	0.478933	0
DNAJB1B	DnaJ (Hsp40) homolog, subfamily B, member 1	NOFU_GENE_3_0005155	Nofu_GRZ_cDNA_3_0194640	ENSDARG00000041394	ENSG00000132002	48	0	14.89	46.89	2.44		48	0	6.2	14.35	2.63		0.588616	0	1.27479	2	0.0641634	0	0.253786	0	0.4759	0	0.115957	0	-0.162995	0	-0.258039	0	-0.138845	0
DNAJB2	DnaJ (Hsp40) homolog, subfamily B, member 2	NOFU_GENE_3_0005156	Nofu_GRZ_cDNA_3_0023514	ENSDARG00000058644	ENSG00000135924	50	0	2	10.58	2.95		36	0	0.36	4.05	2.46		0.640746	0	1.88387	2	0.819341	0	0.11298	0	0.989467	0	0.752424	0	0.689893	0	0.626103	0	0.92136	0
DNAJB5	DnaJ (Hsp40) homolog, subfamily B, member 5	NOFU_GENE_3_0005158	Nofu_GRZ_cDNA_3_0161429	ENSDARG00000052881	ENSG00000137094	53	0	1.39	1.02	0.13		41	0	1.35	0.35	0.3		1.89612	0	1.4512	0	0.274346	0	1.78166	0	0.652907	0	0.650787	0	0.779818	0	-0.474867	0	0.945755	0
DNAJB9 (1 OF 2)	DnaJ (Hsp40) homolog, subfamily B, member 9	NOFU_GENE_3_0005162	Nofu_GRZ_cDNA_3_0163187	ENSDARG00000052072	ENSG00000128590	5	0	-1.7	-0.89	-2.2		1	0	-1.67	-2.36	-1.8		-0.397719	0	-0.322715	0	-0.581691	0	-0.409804	0	-0.675395	0	-0.423419	0	0.133032	0	0.437258	0	0.0289527	0
DNAJB9 (2 OF 2)	DnaJ (Hsp40) homolog, subfamily B, member 9	NOFU_GENE_3_0005163	Nofu_GRZ_cDNA_3_0033394	ENSDARG00000052072	ENSG00000128590	50	0	7.53	19.17	3.3		55	0	8.45	5.83	7.8		0.778944	0	1.37179	2	0.335861	0	0.830383	0	0.527316	0	0.789387	0	-0.141984	0	-0.672089	0	0.0031061	0
DNASE1	deoxyribonuclease I-like 2	NOFU_GENE_3_0005201	Nofu_GRZ_cDNA_3_0053478	ENSDARG00000012539	ENSG00000213918	2	0	-33.09	-50.65	-21.29		15	0	-41.63	-33.71	-41.35		-0.855164	0	-1.7893	3	-0.549999	0	-1.20851	0	-0.987542	0	-1.18616	0	-0.0703146	0	0.34854	0	0.0133716	0
DOK1 (2 OF 2)	docking protein 1, 62kDa (downstream of tyrosine kinase 1)	NOFU_GENE_3_0005247	Nofu_GRZ_cDNA_3_0012862	ENSDARG00000078108		59	0	2.1	5.52	5.63		49	0	1.43	5.27	6.92		0.663327	0	1.22571	2	1.32945	0	0.462335	0	1.21533	0	1.55878	2	0.292738	0	0.966679	0	0.820027	0
DPEP1	dipeptidase 1 (renal)	NOFU_GENE_3_0005265	Nofu_GRZ_cDNA_3_0179903	ENSDARG00000068181	ENSG00000015413	8	0	-12.05	-5.9	-1.26		6	0	-12.26	-6.03	-11.4		-1.05801	0	-0.552205	0	-0.150395	0	-1.13549	0	-0.539977	0	-0.977037	0	-0.761935	0	-0.817865	0	0.584072	0
DPP4	pep:known chromosome:MEDAKA1:2:21638336:21651738:1 gene:ENSORLG00000002736 transcript:ENSORLT00000003430	NOFU_GENE_3_0005283	Nofu_GRZ_cDNA_3_0007948	ENSDARG00000079420	ENSG00000197635	9	0	-6.5	-0.77	-4.7		6	0	-10.7	-3.27	-9.12		-0.394128	0	-0.171058	0	-0.338076	0	-0.764881	0	-0.289807	0	-0.596542	0	-0.545926	0	-0.744028	0	0.108827	0
DPP9 (1 OF 2)	dipeptidyl-peptidase 9	NOFU_GENE_3_0005287	Nofu_GRZ_cDNA_3_0192947	ENSDARG00000052606	ENSG00000142002	51	0	24.75	5.14	-7.88		41	0	50.03	-0.65	-9		0.997392	0	0.13867	0	-0.624578	0	1.56923	2	-0.14805	0	-0.684955	0	0.839707	0	0.0321785	0	0.163483	0
DSCAM (2 OF 2)	Down syndrome cell adhesion molecule	NOFU_GENE_3_0005325	Nofu_GRZ_cDNA_3_0159276	ENSDARG00000028118		16	0	-1.75	-2.04	-0.42		0	0	-1.42	-2.02	-2.11		-2.1983	0	-3.58857	2	-0.363082	0	-1.44765	0	-3.48493	2	-4.16989	2	1.37759	0	0.638318	0	-1.63756	0
DTNA	dystrobrevin, alpha	NOFU_GENE_3_0005344	Nofu_GRZ_cDNA_3_0160514	ENSDARG00000031015	ENSG00000134769	16	0	-1.17	-0.92	0.08		15	0	-1.17	-1.1	-0.98		-2.62132	2	-1.68138	0	-0.000700033	0	-2.64003	2	-2.33243	2	-1.78028	0	0.432557	0	0.62868	0	-0.196046	0
DUSP16	dual specificity phosphatase 16	NOFU_GENE_3_0005372	Nofu_GRZ_cDNA_3_0193139	ENSDARG00000077617	ENSG00000111266	53	0	24.33	11.59	1.38		45	0	15.85	13.14	3.04		1.72393	2	0.961409	0	0.126091	0	1.30837	0	1.06649	0	0.359294	0	0.0809085	0	0.00565208	0	-0.064582	0
DUSP2	dual specificity phosphatase 2	NOFU_GENE_3_0005375	Nofu_GRZ_cDNA_3_0176961	ENSDARG00000036572	ENSG00000158050	11	0	-11.06	-25.77	-14.21		12	0	-13.41	-32.45	-34.26		-0.519824	0	-1.83408	0	-0.781268	0	-0.669355	0	-3.0951	2	-3.70846	2	-1.20999	0	-2.95438	0	-1.96847	0
DUSP4	dual specificity phosphatase 4	NOFU_GENE_3_0005383	Nofu_GRZ_cDNA_3_0207641	ENSDARG00000044688	ENSG00000120875	1	0	-3.36	-4.94	-3.48		2	0	-3.49	-4.59	-2.37		-0.938135	0	-1.88187	2	-1.05585	0	-1.01146	0	-1.64078	0	-0.612256	0	-0.0302156	0	-1.1636	0	-0.888326	0
DUSP5	dual specificity phosphatase 5	NOFU_GENE_3_0005384	Nofu_GRZ_cDNA_3_0193394	ENSDARG00000019307	ENSG00000138166	53	0	33.04	18.87	3.5		54	0	17.25	10.29	5.57		2.09529	3	1.39965	0	0.379342	0	1.3848	0	0.916617	0	0.628848	0	0.249785	0	-0.224526	0	0.496673	0
DUSP8	dual specificity phosphatase 8	NOFU_GENE_3_0005387	Nofu_GRZ_cDNA_3_0177529	ENSDARG00000009299	ENSG00000184545	53	0	10.23	6.5	2.56		56	0	6.71	8.69	2.81		2.10355	2	1.51868	0	0.821	0	1.63497	0	1.82869	0	0.927645	0	-0.516506	0	0.0779025	0	0.849045	0
E2F2	E2F transcription factor 2	NOFU_GENE_3_0005425	Nofu_GRZ_cDNA_3_0178494	ENSDARG00000079233	ENSG00000007968	3	0	-1.36	-1.68	-2.1		1	0	-1.33	-2.07	-1.15		-0.735043	0	-1.11513	0	-1.43548	0	-0.767072	0	-1.44982	0	-0.59722	0	-0.0701186	0	-0.661797	0	-0.00846223	0
E2F4	E2F transcription factor 4, p107/p130-binding	NOFU_GENE_3_0005427	Nofu_GRZ_cDNA_3_0028914	ENSDARG00000029358	ENSG00000205250	15	0	-6.57	-5.18	-5.59		15	0	-6.09	-7.06	-5.77		-1.19774	0	-0.976439	0	-0.997276	0	-1.10152	0	-1.43706	2	-0.990176	0	-0.876699	0	-0.448819	0	-0.579016	0
E3WET7_ORYLA	Cocaine-and amphetamine-regulated transcript ch6	NOFU_GENE_3_0005431	Nofu_GRZ_cDNA_3_0083144	ENSDARG00000045832	ENSG00000164326	48	0	2.36	5.81	-0.21		45	0	2.2	2.43	-0.61		0.936589	0	1.59991	2	-0.185407	0	0.847403	0	0.859913	0	-0.403693	0	0.174809	0	-0.117527	0	-0.075266	0
ECM1 (2 OF 2)	extracellular matrix protein 1	NOFU_GENE_3_0005518	Nofu_GRZ_cDNA_3_0162119	ENSDARG00000086742	ENSG00000143369	59	0	12.27	35.78	27.88		59	0	9.39	21.55	17.34		0.6293	0	1.25848	2	1.12044	0	0.459749	0	0.87877	0	0.827334	0	0.344618	0	-0.0168706	0	0.747242	0
EDN1	endothelin 1	NOFU_GENE_3_0005547	Nofu_GRZ_cDNA_3_0054057	ENSDARG00000036912	ENSG00000078401	54	0	2.38	1.53	0.83		53	0	2.56	0.95	0.39		3.18021	2	2.51977	2	1.89879	0	3.21303	2	1.98576	0	1.20501	0	1.7391	0	1.20743	0	1.70202	0
EGFR	epidermal growth factor receptor	NOFU_GENE_3_0005609	Nofu_GRZ_cDNA_3_0002561	ENSDARG00000013847	ENSG00000146648	16	0	-6.53	-7.95	-0.81		0	0	-5.23	-7.66	-6.95		-0.770081	0	-1.13366	0	-0.145337	0	-0.597771	0	-1.05727	0	-0.841896	0	0.982835	0	0.570207	0	1.24161	0
EGR1	early growth response 1	NOFU_GENE_3_0005614	Nofu_GRZ_cDNA_3_0006965	ENSDARG00000037421	ENSG00000120738	41	0	180.28	44.37	5.99		41	0	175.75	5.64	-2.74		3.54808	3	1.74861	0	0.385083	0	3.48123	3	0.307607	0	-0.271735	0	0.701265	0	-1.28415	0	-0.299996	0
EGR2 (1 OF 2)	early growth response 2	NOFU_GENE_3_0005615	Nofu_GRZ_cDNA_3_0178478	ENSDARG00000042826	ENSG00000122877	41	0	16.51	2.14	-0.43		41	0	4.98	-0.14	-0.59		4.01128	2	1.46177	0	-0.771561	0	2.43304	0	-0.327934	0	-1.14083	0	0.231376	0	-0.115326	0	-1.29373	0
EGR3	early growth response 3	NOFU_GENE_3_0005617	Nofu_GRZ_cDNA_3_0016066	ENSDARG00000089156	ENSG00000179388	53	0	6.62	1.89	0.07		41	0	5.93	0.3	-0.02		4.28306	2	2.53378	2	0.203057	0	4.07802	2	0.747391	0	-0.0694177	0	2.39821	0	-0.255435	0	0.45656	0
EGR4 (2 OF 2)	early growth response 4	NOFU_GENE_3_0005618	Nofu_GRZ_cDNA_3_0002847	ENSDARG00000079277		41	0	4.91	0.9	-0.02		41	0	3.25	0.26	-0.04		6.12247	2	3.64215	2	-0.609578	0	5.45392	2	2.08212	0	-1.21149	0	-1.274	0	-0.264899	0	0.185396	0
EHD2 (1 OF 2)	EH-domain containing 2	NOFU_GENE_3_0005623	Nofu_GRZ_cDNA_3_0008003	ENSDARG00000040362	ENSG00000024422	36	0	1.21	15.31	7.66		36	0	-0.82	8.89	2.54		0.180537	0	1.33387	2	0.862942	0	-0.217621	0	0.915578	0	0.365256	0	0.449764	0	0.450788	0	0.595404	0
EIF2AK1	eukaryotic translation initiation factor 2-alpha kinase 1	NOFU_GENE_3_0005640	Nofu_GRZ_cDNA_3_0162951	ENSDARG00000093182	ENSG00000086232	26	0	-1.2	-2.98	-7.83		27	0	2.12	-5.78	-8.34		-0.0901656	0	-0.343185	0	-0.714932	0	0.102542	0	-0.558769	0	-0.720546	0	-0.0627226	0	-0.0805226	0	-0.480092	0
EIF2C2	eukaryotic translation initiation factor 2C, 2	NOFU_GENE_3_0005650	Nofu_GRZ_cDNA_3_0178998	ENSDARG00000061268	ENSG00000123908	15	0	-3.05	-2.58	-2.72		12	0	-1.5	-2.66	-3.91		-0.680472	0	-0.679079	0	-0.639615	0	-0.341787	0	-0.67474	0	-0.950762	0	-0.0461433	0	0.309285	0	-0.149524	0
ELOVL7	ELOVL fatty acid elongase 7	NOFU_GENE_3_0005744	Nofu_GRZ_cDNA_3_0208590	ENSDARG00000005785	ENSG00000164181	48	0	1.17	1.91	0.45		36	0	0.26	2.44	0.98		1.49862	0	1.87081	2	0.731466	0	0.440046	0	2.17183	2	1.34063	0	-0.0465273	0	0.378609	0	0.926272	0
EMILIN2A	elastin microfibril interfacer 2	NOFU_GENE_3_0005754	Nofu_GRZ_cDNA_3_0003230	ENSDARG00000061196	ENSG00000132205	36	0	0.21	7.86	2.22		33	0	0.22	4.36	0.33		0.0674133	0	1.49748	2	0.616154	0	0.0139976	0	1.01363	0	0.111563	0	0.18581	0	0.00229167	0	0.319472	0
EML1	echinoderm microtubule associated protein like 1	NOFU_GENE_3_0005757	Nofu_GRZ_cDNA_3_0002305	ENSDARG00000042840	ENSG00000066629	58	0	2.26	4.06	2.18		59	0	3.19	3.98	4		1.13111	0	1.52019	2	1.06149	0	1.40357	2	1.53379	2	1.63339	2	1.09315	0	1.27082	2	1.36643	2
EMX2	empty spiracles homeobox 2	NOFU_GENE_3_0005773	Nofu_GRZ_cDNA_3_0011834	ENSDARG00000039701	ENSG00000170370	4	0	-9.67	-8.29	-4.4		14	0	-1.78	-2.63	-5.79		-1.21293	0	-1.09529	0	-0.49356	0	-0.171679	0	-0.348536	0	-0.610807	0	0.105851	0	0.00782895	0	0.314864	0
EPB41 (2 OF 2)	erythrocyte membrane protein band 4.1 (elliptocytosis 1, RH-linked)	NOFU_GENE_3_0005856	Nofu_GRZ_cDNA_3_0000561	ENSDARG00000060497		51	0	21.2	4.24	-4.32		51	0	20.05	-1.8	-5.83		1.05275	0	0.153854	0	-0.423783	0	0.982351	0	-0.24776	0	-0.529543	0	0.985807	0	1.66802	2	0.705308	0
EPB49	erythrocyte membrane protein band 4.9 (dematin)	NOFU_GENE_3_0005866	Nofu_GRZ_cDNA_3_0179057	ENSDARG00000013110	ENSG00000158856	56	0	3.61	3.56	1.51		23	0	-0.85	1.38	0.55		0.693233	0	0.565403	0	0.275732	0	-0.26993	0	0.201053	0	0.120793	0	0.343563	0	1.07456	0	0.465255	0
EPCAM	epithelial cell adhesion molecule	NOFU_GENE_3_0005868	Nofu_GRZ_cDNA_3_0035711	ENSDARG00000040534	ENSG00000119888	53	0	920.73	236.1	-21.98		48	0	236.4	444.29	-54.35		1.76991	2	0.58598	0	-0.146433	0	0.664065	0	1.02465	0	-0.239171	0	-0.7381	0	-0.840626	0	-0.537335	0
EPDR1	ependymin related protein 1 (zebrafish)	NOFU_GENE_3_0005870	Nofu_GRZ_cDNA_3_0013429	ENSDARG00000045420	ENSG00000086289	50	0	1.06	3.24	0.8		34	0	0.75	2.46	2.73		0.650844	0	1.32164	0	0.485261	0	0.44368	0	1.12099	0	1.31062	0	0.711458	0	0.927353	0	0.296449	0
EPOR (1 OF 2)	erythropoietin receptor	NOFU_GENE_3_0005901	Nofu_GRZ_cDNA_3_0193487	ENSDARG00000043609	ENSG00000187266	53	0	24.91	11.27	0.66		55	0	16.09	6.4	11.62		0.953187	0	0.390978	0	-0.0222395	0	0.663609	0	0.215932	0	0.532335	0	0.275688	0	1.84207	2	1.10601	0
EPS8	epidermal growth factor receptor pathway substrate 8	NOFU_GENE_3_0005908	Nofu_GRZ_cDNA_3_0007425	ENSDARG00000018440	ENSG00000151491	39	0	1.79	-4.29	2.06		18	0	-1.68	-0.31	-5.22		0.0930579	0	-0.390623	0	0.0432828	0	-0.115132	0	-0.123463	0	-0.32817	0	0.243849	0	0.108919	0	0.447562	0
EPS8L3	EPS8-like 3	NOFU_GENE_3_0005913	Nofu_GRZ_cDNA_3_0008292	ENSDARG00000005704	ENSG00000198758	27	0	-30.06	-95.7	-99.75		3	0	-71.46	-67.6	-120.24		-0.251753	0	-1.11539	0	-1.08472	0	-0.682428	0	-0.723646	0	-1.39417	2	-0.944414	0	-0.172378	0	-0.659676	0
ERN2	endoplasmic reticulum to nucleus signaling 2	NOFU_GENE_3_0005960	Nofu_GRZ_cDNA_3_0003292	ENSDARG00000058475	ENSG00000134398	57	0	5.45	4.46	6.56		57	0	4.91	5.58	8.58		0.991087	0	0.740015	0	1.10008	0	0.896776	0	0.916624	0	1.36058	2	0.867565	0	1.43205	2	1.20237	0
ESR2A	estrogen receptor beta	NOFU_GENE_3_0005997	Nofu_GRZ_cDNA_3_0207461	ENSDARG00000016454	ENSG00000140009	11	0	-27.74	-77.52	-40.12		12	0	-18.93	-42.29	-62.39		-0.507155	0	-2.6713	3	-0.866076	0	-0.33146	0	-0.982888	0	-1.60298	0	-0.0806694	0	0.267913	0	-0.902651	0
ESRRB (1 OF 2)	estrogen-related receptor beta type 1	NOFU_GENE_3_0006003	Nofu_GRZ_cDNA_3_0175168	ENSDARG00000040151	ENSG00000119715	47	0	8.8	11.94	50.13		35	0	8.53	16.54	73.81		1.0176	0	1.12751	0	2.70458	2	0.976946	0	1.43472	0	3.24828	2	0.652962	0	1.52495	0	2.46008	0
EVPL (1 OF 2)	envoplakin	NOFU_GENE_3_0006037	Nofu_GRZ_cDNA_3_0179063	ENSDARG00000019808	ENSG00000167880	41	0	8.13	0.35	-0.9		53	0	4.59	1.14	-0.58		1.93544	3	0.0467452	0	-0.600999	0	1.36421	0	0.36994	0	-0.344913	0	0.18146	0	0.468925	0	-0.599401	0
EXOSC4	exosome component 4	NOFU_GENE_3_0006060	Nofu_GRZ_cDNA_3_0057372	ENSDARG00000088210	ENSG00000178896	15	0	-10.62	-9.5	-11.19		15	0	-10.24	-12.59	-11.28		-0.926058	0	-0.917177	0	-1.04024	0	-0.906512	0	-1.28018	2	-1.00849	0	-0.643559	0	-0.919599	0	-0.628536	0
EXOSC6	exosome component 6	NOFU_GENE_3_0006062	Nofu_GRZ_cDNA_3_0011937	ENSDARG00000036060	ENSG00000223496	3	0	-7.45	-6.05	-8.3		15	0	-8.64	-9.23	-9.09		-0.856171	0	-0.772656	0	-1.04838	0	-1.08247	0	-1.26095	2	-1.13772	0	-1.36892	0	-1.69675	3	-1.13265	0
EZR	ezrin	NOFU_GENE_3_0006078	Nofu_GRZ_cDNA_3_0165299	ENSDARG00000020944	ENSG00000092820	45	0	91.52	78.96	-4.22		45	0	65.65	83.26	-5.72		1.25849	2	1.0291	0	-0.156589	0	0.962429	0	1.08781	0	-0.143869	0	-0.377039	0	-0.484166	0	-0.298212	0
F109A	FAM109A	NOFU_GENE_3_0006083	Nofu_GRZ_cDNA_3_0050058	ENSDARG00000053257		2	0	-8.53	-12.9	-5.9		15	0	-7.22	-6.26	-5.91		-0.751581	0	-1.49693	2	-0.535117	0	-0.641048	0	-0.616737	0	-0.484865	0	0.20636	0	-0.327383	0	-0.227368	0
F2RL1	coagulation factor II (thrombin) receptor-like 1	NOFU_GENE_3_0006092	Nofu_GRZ_cDNA_3_0034672	ENSDARG00000077540	ENSG00000164251	41	0	130.39	31.42	-1.31		53	0	112.96	54.25	1.97		3.35827	2	1.59799	0	-0.204526	0	3.15615	2	2.19669	2	0.17887	0	0.23971	0	-0.00170722	0	0.322232	0
F2RL2	coagulation factor II (thrombin) receptor-like 2	NOFU_GENE_3_0006093	Nofu_GRZ_cDNA_3_0204856	ENSDARG00000079472	ENSG00000164220	50	0	2.24	9.13	4.17		59	0	4.62	6.34	5.42		0.397717	0	1.07791	2	0.626547	0	0.689361	0	0.835752	0	0.826945	0	0.538472	0	0.540968	0	0.8123	0
F3A	coagulation factor III (thromboplastin, tissue factor)	NOFU_GENE_3_0006095	Nofu_GRZ_cDNA_3_0208317	ENSDARG00000021013	ENSG00000117525	53	0	48.51	31.35	-3.22		53	0	34.14	15.34	-7.08		1.58567	2	1.08035	0	-0.250821	0	1.23819	0	0.601707	0	-0.510429	0	-0.129475	0	-0.176085	0	0.101007	0
F5	coagulation factor V (proaccelerin, labile factor)	NOFU_GENE_3_0006097	Nofu_GRZ_cDNA_3_0000977	ENSDARG00000055705	ENSG00000198734	33	0	-5.15	85.1	9.63		36	0	2.01	27.45	18.49		-0.17047	0	1.31996	2	0.19762	0	0.0138761	0	0.542976	0	0.454222	0	-0.344405	0	-0.48309	0	0.0887704	0
FAAH	fatty acid amide hydrolase	NOFU_GENE_3_0006108	Nofu_GRZ_cDNA_3_0004604	ENSDARG00000077764	ENSG00000117480	11	0	-1.56	-7.96	-3.3		12	0	-3.69	-6.06	-7.62		-0.265577	0	-2.68059	2	-0.665438	0	-0.712656	0	-1.55353	0	-2.28138	2	0.519079	0	0.497225	0	-0.462975	0
FABP10A	pep:novel chromosome:MEDAKA1:16:21415956:21416961:-1 gene:ENSORLG00000014794 transcript:ENSORLT00000018545	NOFU_GENE_3_0006112	Nofu_GRZ_cDNA_3_0084693	ENSDARG00000038439		1	0	-905.39	-1453.11	-971.25		6	0	-1230.9	-907.39	-1214.54		-1.34377	0	-5.56024	3	-1.58434	0	-2.54145	0	-1.47883	0	-2.46682	0	-0.495482	0	1.05477	0	-0.493635	0
FAH	fumarylacetoacetate hydrolase (fumarylacetoacetase)	NOFU_GENE_3_0006125	Nofu_GRZ_cDNA_3_0194515	ENSDARG00000039743	ENSG00000103876	2	0	-7.52	-12.64	-2.91		4	0	-12.58	-9.06	-5.23		-0.815625	0	-1.99877	2	-0.320497	0	-1.86034	2	-1.17232	0	-0.530813	0	0.0715359	0	0.851945	0	0.924825	0
FAHD2B	fumarylacetoacetate hydrolase domain containing 2B	NOFU_GENE_3_0006127	Nofu_GRZ_cDNA_3_0163021	ENSDARG00000020169	ENSG00000115042	4	0	-117.16	-99.31	-42.89		5	0	-65.11	-31.2	-113.02		-1.8247	0	-1.49827	0	-0.503948	0	-0.739378	0	-0.414587	0	-1.70695	0	-0.69969	0	0.562434	0	-0.428992	0
FAIM2 (1 OF 2)	Fas apoptotic inhibitory molecule 2	NOFU_GENE_3_0006130	Nofu_GRZ_cDNA_3_0175047	ENSDARG00000039444	ENSG00000135472	45	0	2.5	3.2	0.73		50	0	1.46	6.28	2.73		3.8654	2	4.11907	2	2.27809	0	3.1237	0	5.06053	2	4.00325	2	1.68425	0	0.777691	0	2.17231	0
FAM102BB	family with sequence similarity 102, member B	NOFU_GENE_3_0006139	Nofu_GRZ_cDNA_3_0193798	ENSDARG00000002333	ENSG00000162636	45	0	9.22	9.18	2.15		56	0	8.89	13.63	4.93		1.19085	0	1.07706	0	0.332438	0	1.1508	0	1.44143	2	0.75239	0	1.04567	0	0.893356	0	0.737624	0
FAM110C	family with sequence similarity 110, member C	NOFU_GENE_3_0006149	Nofu_GRZ_cDNA_3_0159741	ENSDARG00000088073	ENSG00000169122	38	0	1.32	-0.93	0.05		51	0	1.14	-0.17	-0.96		0.706558	0	-1.00704	0	-0.036219	0	0.600728	0	-0.23653	0	-0.935731	0	-0.522992	0	-0.230002	0	0.447354	0
FAM122B	family with sequence similarity 122C	NOFU_GENE_3_0006162	Nofu_GRZ_cDNA_3_0010083	ENSDARG00000036500	ENSG00000156504	1	0	-4.76	-6.41	-5.11		15	0	-8.17	-6.19	-6		-0.460119	0	-0.769599	0	-0.546035	0	-0.918116	2	-0.723266	0	-0.599706	0	-0.901141	0	-0.53005	0	-0.579364	0
FAM125BB	pep:novel group:BROADS1:groupXIII:13673988:13697933:1 gene:ENSGACG00000012009 transcript:ENSGACT00000015920	NOFU_GENE_3_0006169	Nofu_GRZ_cDNA_3_0059076	ENSDARG00000079478	ENSG00000196814	38	0	5.43	-3.67	1.27		22	0	-2.38	4.8	-2.84		0.479737	0	-0.600443	0	0.083188	0	-0.32184	0	0.33024	0	-0.351843	0	-0.482372	0	0.565185	0	0.419667	0
FAM126B	family with sequence similarity 126, member B	NOFU_GENE_3_0006171	Nofu_GRZ_cDNA_3_0011491	ENSDARG00000059324	ENSG00000155744	1	0	-6.13	-8.23	-6.19		15	0	-5.11	-5.07	-5.26		-0.707713	0	-1.18117	2	-0.776654	0	-0.58781	0	-0.660218	0	-0.589624	0	0.17337	0	0.173594	0	-0.308046	0
FAM160A2	family with sequence similarity 160, member A2	NOFU_GENE_3_0006200	Nofu_GRZ_cDNA_3_0175849	ENSDARG00000078188	ENSG00000051009	15	0	-5.42	-5.86	-4.52		12	0	-3.5	-4.76	-6.97		-0.808664	0	-1.02943	2	-0.70137	0	-0.496354	0	-0.785062	0	-1.15867	2	-0.407664	0	-0.629534	0	-0.667698	0
FAM171A2 (2 OF 2)	family with sequence similarity 171, member A2	NOFU_GENE_3_0006217	Nofu_GRZ_cDNA_3_0000215	ENSDARG00000079656	ENSG00000161682	4	0	-2.48	-2.56	-1.58		12	0	-1.05	-1.29	-2.34		-0.705861	0	-0.856969	2	-0.461821	0	-0.283052	0	-0.431313	0	-0.660119	0	-0.406332	0	0.0944781	0	-0.370135	0
FAM20C (2 OF 2)	family with sequence similarity 20, member C	NOFU_GENE_3_0006272	Nofu_GRZ_cDNA_3_0207985	ENSDARG00000090338	ENSG00000177706	53	0	3.83	1.37	0.5		50	0	0.63	1.46	0.32		2.17005	2	1.03698	0	0.505031	0	0.595642	0	1.12336	0	0.363104	0	1.36808	0	0.481328	0	0.246865	0
FAM38B (2 OF 5)	family with sequence similarity 38, member B	NOFU_GENE_3_0006281	Nofu_GRZ_cDNA_3_0175585	ENSDARG00000076722		50	0	1.14	3.67	1.27		58	0	1.25	2.27	1.74		0.811165	0	1.64974	3	0.833516	0	0.828002	0	1.22647	2	1.10144	0	0.979611	0	0.905322	0	1.02689	0
FAM53B (1 OF 2)	family with sequence similarity 53, member B	NOFU_GENE_3_0006302	Nofu_GRZ_cDNA_3_0161842	ENSDARG00000016156	ENSG00000189319	26	0	1.34	-1.57	-4.36		51	0	6.13	-0.66	-2.8		0.118426	0	-0.288601	0	-0.528405	0	0.464647	0	-0.170012	0	-0.29796	0	0.521907	0	1.00476	0	-0.227193	0
FAM57B (2 OF 2)	family with sequence similarity 57, member B	NOFU_GENE_3_0006311	Nofu_GRZ_cDNA_3_0058754	ENSDARG00000026875	ENSG00000149926	32	0	-0.09	0.65	-1.15		37	0	0.86	-1.35	-0.9		-0.0301194	0	0.0100784	0	-0.3386	0	0.127239	0	-0.447452	0	-0.227872	0	0.671139	0	1.20196	0	0.618637	0
FAM59B	family with sequence similarity 59, member B	NOFU_GENE_3_0006314	Nofu_GRZ_cDNA_3_0007452	ENSDARG00000073933	ENSG00000157833	2	0	-3.45	-5.04	-1.86		4	0	-5.12	-4.09	-3.22		-1.12938	0	-2.40253	3	-0.569527	0	-2.41025	3	-1.59533	0	-1.03142	0	-1.431	0	-1.20693	0	-1.13992	0
FAM65C	family with sequence similarity 65, member C	NOFU_GENE_3_0006323	Nofu_GRZ_cDNA_3_0182095	ENSDARG00000020979	ENSG00000042062	45	0	4.15	3.7	0.64		43	0	0.87	0.01	1.78		0.901092	0	0.71172	0	0.120918	0	0.192713	0	-0.096943	0	0.463844	0	0.888189	0	1.99356	2	1.08847	0
FAM69C	family with sequence similarity 69, member C	NOFU_GENE_3_0006327	Nofu_GRZ_cDNA_3_0208347	ENSDARG00000045457	ENSG00000187773	56	0	1.37	1.47	0.48		48	0	0.7	1.1	0.33		2.19617	2	2.16337	2	1.14759	0	1.43712	0	1.8619	0	0.892691	0	0.625373	0	0.803667	0	0.187737	0
FAM83H (1 OF 2)	family with sequence similarity 83, member H	NOFU_GENE_3_0006349	Nofu_GRZ_cDNA_3_0159713	ENSDARG00000060830	ENSG00000180921	48	0	0.43	1.82	-0.25		36	0	-0.31	2.77	0.73		0.1788	0	0.554284	0	-0.177596	0	-0.206873	0	0.843481	0	0.305058	0	-0.177905	0	-0.446944	0	-0.141906	0
FASTKD1	FAST kinase domains 1	NOFU_GENE_3_0006388	Nofu_GRZ_cDNA_3_0006226	ENSDARG00000056128	ENSG00000138399	15	0	-4	-3.79	-3.73		15	0	-4.08	-3.98	-3.82		-0.965191	0	-1.01668	2	-0.926203	0	-1.01901	0	-1.05075	0	-0.903918	0	-0.567318	0	-0.897125	0	-0.71079	0
FBLIM1	filamin binding LIM protein 1	NOFU_GENE_3_0006404	Nofu_GRZ_cDNA_3_0177059	ENSDARG00000071558	ENSG00000162458	45	0	7.67	7.5	-0.45		33	0	0.11	6.33	-1.95		1.01208	0	0.879888	0	-0.151249	0	-0.0499481	0	0.778156	0	-0.441119	0	-1.03984	0	-1.31482	0	-0.736238	0
FBLN1	fibulin 1	NOFU_GENE_3_0006405	Nofu_GRZ_cDNA_3_0162974	ENSDARG00000029738	ENSG00000077942	34	0	-0.5	14.01	18.35		23	0	-9.24	14.41	5.31		-0.0244545	0	0.489363	0	0.730582	0	-0.684613	0	0.545793	0	0.263847	0	0.340971	0	-0.352184	0	0.841527	0
FECH	ferrochelatase	NOFU_GENE_3_0006492	Nofu_GRZ_cDNA_3_0208159	ENSDARG00000003462	ENSG00000066926	0	0	-22.28	-29.21	-34.08		0	0	-21.25	-33.64	-37.04		-0.567413	0	-0.922385	0	-1.03383	0	-0.569269	0	-1.06669	0	-1.11413	0	-0.161552	0	0.300349	0	-0.0697905	0
FETUB	fetuin B	NOFU_GENE_3_0006506	Nofu_GRZ_cDNA_3_0023590	ENSDARG00000053973	ENSG00000090512	47	0	3.99	3.57	13.82		50	0	5.31	11.02	2.82		0.435566	0	0.263401	0	1.10082	0	0.531413	0	0.872539	0	0.310405	0	-0.0123942	0	0.463302	0	1.21094	0
FGD5 (3 OF 3)	FYVE, RhoGEF and PH domain containing 5	NOFU_GENE_3_0006524	Nofu_GRZ_cDNA_3_0009760	ENSDARG00000070653	ENSG00000154783	53	0	4.61	2.15	-0.27		53	0	6.71	2.26	-0.39		1.81021	2	1.00356	0	-0.284307	0	2.18852	2	1.06318	0	-0.355121	0	-0.199369	0	0.261322	0	-0.21158	0
FGF12	fibroblast growth factor 12	NOFU_GENE_3_0006533	Nofu_GRZ_cDNA_3_0024445	ENSDARG00000027957	ENSG00000114279	34	0	0.11	0.87	1.1		33	0	0.25	1.86	0.39		0.298377	0	1.2924	0	1.57971	0	0.518394	0	2.10787	2	0.80081	0	0.496513	0	0.817958	0	1.09987	0
FGF24	pep:novel group:BROADS1:groupIV:3195526:3204828:-1 gene:ENSGACG00000016697 transcript:ENSGACT00000022087	NOFU_GENE_3_0006544	Nofu_GRZ_cDNA_3_0011035	ENSDARG00000037677		58	0	1.15	1.7	0.73		56	0	1.15	0.95	0.66		1.33017	0	1.58497	2	0.924633	0	1.3184	0	1.06525	0	0.892984	0	0.372025	0	1.15591	0	0.812311	0
FGFR1A	fibroblast growth factor receptor 1	NOFU_GENE_3_0006554	Nofu_GRZ_cDNA_3_0176045	ENSDARG00000011027	ENSG00000077782	34	0	0.11	2.47	2.3		49	0	0.61	1.6	1.8		0.0932847	0	1.17546	2	1.18873	0	0.416229	0	0.865968	0	1.04775	0	0.629791	0	0.397355	0	0.761112	0
FHDC1	formin homology domain containing 1	NOFU_GENE_3_0006569	Nofu_GRZ_cDNA_3_0207847	ENSDARG00000074812	ENSG00000137460	27	0	0.28	-3.28	-2.57		26	0	-0.04	-1.3	-2.41		0.094976	0	-1.88859	0	-1.19725	0	-0.0119662	0	-0.580135	0	-1.0625	0	0.907607	0	0.828921	0	-0.439712	0
FHL3 (1 OF 2)	four and a half LIM domains 3	NOFU_GENE_3_0006574	Nofu_GRZ_cDNA_3_0008666	ENSDARG00000034643	ENSG00000183386	48	0	8.6	15.85	3.43		48	0	6.79	11.92	3.54		1.33131	2	1.80669	3	0.637544	0	1.08362	0	1.53737	2	0.695468	0	0.285075	0	-0.324342	0	0.224297	0
FHL5	four and a half LIM domains 5	NOFU_GENE_3_0006575	Nofu_GRZ_cDNA_3_0000583	ENSDARG00000014805	ENSG00000112214	15	0	-17.74	-18.35	-18.17		15	0	-17.94	-17.85	-18.31		-2.96746	2	-3.4672	2	-3.26685	2	-3.1089	2	-3.11971	2	-3.31808	2	-2.43867	0	-2.95733	2	-2.7544	2
FIGNL1	fidgetin-like 1	NOFU_GENE_3_0006594	Nofu_GRZ_cDNA_3_0013494	ENSDARG00000016427	ENSG00000132436	15	0	-1.85	-1.6	-1.84		15	0	-1.8	-2.16	-1.85		-1.21276	0	-1.09788	0	-1.23441	0	-1.18847	0	-1.66	2	-1.20534	0	-0.570617	0	-1.08371	0	-0.728786	0
FILIP1L (1 OF 2)	filamin A interacting protein 1-like	NOFU_GENE_3_0006597	Nofu_GRZ_cDNA_3_0004529	ENSDARG00000037910	ENSG00000168386	45	0	29.08	23.3	1.34		53	0	26.61	13.18	1.84		2.4435	2	2.08705	2	0.220491	0	2.29586	2	1.49656	0	0.351303	0	0.109582	0	0.286561	0	0.146931	0
FKBP5	FK506 binding protein 5	NOFU_GENE_3_0006623	Nofu_GRZ_cDNA_3_0016606	ENSDARG00000028396	ENSG00000096060	59	0	76.06	163.81	122.16		54	0	437.27	238.85	294.35		0.693768	0	1.0677	0	0.931303	0	2.15847	2	1.43396	0	1.73016	0	1.31333	0	1.40432	0	1.16275	0
FLNA	filamin A, alpha (actin binding protein 280)	NOFU_GENE_3_0006649	Nofu_GRZ_cDNA_3_0001955	ENSDARG00000074201	ENSG00000196924	50	0	30.99	95.41	15.62		58	0	44.24	69.02	29.49		0.608113	0	1.26914	2	0.290736	0	0.77035	0	1.0197	0	0.578545	0	-0.0125578	0	0.0583108	0	0.0424022	0
FN1	fibronectin 1	NOFU_GENE_3_0006679	Nofu_GRZ_cDNA_3_0207545	ENSDARG00000019815	ENSG00000115414	33	0	3.19	20.65	1.13		48	0	6.29	14.95	-2.38		0.423398	0	1.57644	0	0.113887	0	0.665123	0	1.30137	0	-0.446454	0	0.827555	0	-0.0947272	0	0.0486729	0
FN1B	fibronectin 1	NOFU_GENE_3_0006681	Nofu_GRZ_cDNA_3_0195584	ENSDARG00000006526	ENSG00000115414	50	0	133.33	485.22	165.12		58	0	262.75	296.05	207.45		1.58006	0	2.90005	2	1.7391	0	2.26595	0	2.33698	0	2.02378	0	1.10432	0	-0.896359	0	1.3633	0
FNDC3BA	fibronectin type III domain containing 3Ba	NOFU_GENE_3_0006689	Nofu_GRZ_cDNA_3_0159193	ENSDARG00000078179	ENSG00000075420	50	0	1.92	8.03	2.35		58	0	3.7	6	3.6		0.342746	0	0.976391	2	0.362964	0	0.579507	0	0.791829	0	0.593107	0	0.159903	0	-0.174567	0	0.187625	0
FNDC4 (1 OF 2)	fibronectin type III domain containing 4	NOFU_GENE_3_0006690	Nofu_GRZ_cDNA_3_0194039	ENSDARG00000043396	ENSG00000115226	50	0	1.57	5.38	1.01		34	0	1.06	3.64	3.41		1.78057	0	3.10309	3	1.35536	0	1.37583	0	2.63783	0	2.65706	0	-0.714539	0	0.491219	0	1.31277	0
FOS	FBJ murine osteosarcoma viral oncogene homolog	NOFU_GENE_3_0006704	Nofu_GRZ_cDNA_3_0163197	ENSDARG00000031683	ENSG00000170345	41	0	107.27	19.13	2.48		41	0	71	11.23	2.14		4.0069	2	1.78171	0	0.373965	0	3.41964	2	1.2749	0	0.371345	0	1.01183	0	-1.89998	0	1.23121	0
FOSB	FBJ murine osteosarcoma viral oncogene homolog B	NOFU_GENE_3_0006707	Nofu_GRZ_cDNA_3_0159774	ENSDARG00000055751	ENSG00000125740	41	0	10.5	1.92	0.26		41	0	6.9	0.77	0.16		4.46761	3	2.17834	0	0.556273	0	3.85811	3	1.24523	0	0.38761	0	0.328935	0	-0.713867	0	1.41088	0
FOSL1	FOS-like antigen 1	NOFU_GENE_3_0006708	Nofu_GRZ_cDNA_3_0017786	ENSDARG00000015355	ENSG00000175592	53	0	276.28	115.81	7.51		45	0	144.14	108.06	11.85		5.86115	2	4.54828	2	1.29867	0	4.90831	2	4.45698	2	1.79021	0	-0.403266	0	-1.98212	0	0.910406	0
FOXA3	forkhead box A3	NOFU_GENE_3_0006712	Nofu_GRZ_cDNA_3_0160664	ENSDARG00000012788	ENSG00000170608	58	0	2.85	5.11	3.73		49	0	0.55	3.19	4.7		0.84796	0	1.18085	0	0.994594	0	0.156785	0	0.838037	0	1.22625	0	0.0492506	0	-0.662383	0	0.364007	0
FOXD1	forkhead box D2	NOFU_GENE_3_0006718	Nofu_GRZ_cDNA_3_0160342	ENSDARG00000029179	ENSG00000251493	23	0	-6.39	2.75	0.29		9	0	-7.89	0.72	-2.21		-1.32755	0	0.192592	0	-0.0155957	0	-1.95855	3	-0.0135417	0	-0.340198	0	-0.520013	0	-0.539421	0	-0.457148	0
FOXO1B	forkhead box O1	NOFU_GENE_3_0006746	Nofu_GRZ_cDNA_3_0192984	ENSDARG00000061549	ENSG00000150907	55	0	8.84	4.09	10.8		52	0	23.88	5.11	10.87		1.05726	0	0.454806	0	1.14807	0	1.96341	2	0.586879	0	1.20618	0	1.82733	0	1.71658	0	1.91798	0
FP085386	Uncharacterized protein	NOFU_GENE_3_0006770	Nofu_GRZ_cDNA_3_0041867	ENSDARG00000088294		13	0	-1.71	-3.05	0.09		15	0	-2.38	-2.85	-2.54		-0.516979	0	-1.19284	0	-0.0544013	0	-0.77662	0	-1.07738	0	-0.831657	0	-1.03756	0	0.295657	0	0.176849	0
FSTA	follistatin	NOFU_GENE_3_0006825	Nofu_GRZ_cDNA_3_0176777	ENSDARG00000057992	ENSG00000134363	41	0	45.72	12.14	3.65		56	0	27.3	25.08	10.65		2.49077	0	1.02216	0	0.42213	0	1.89004	0	1.71665	0	1.0373	0	-1.51885	0	-1.31635	0	-0.612705	0
FTCD	formiminotransferase cyclodeaminase	NOFU_GENE_3_0006830	Nofu_GRZ_cDNA_3_0002966	ENSDARG00000007421	ENSG00000160282	27	0	6.13	-48.52	-38.71		3	0	-34.35	-34.55	-51.91		0.0960777	0	-1.40229	0	-0.965953	0	-0.795786	0	-0.894421	0	-1.43876	0	-0.0675566	0	0.0485542	0	-0.288076	0
FTH1A	ferritin, heavy polypeptide-like 17	NOFU_GENE_3_0006831	Nofu_GRZ_cDNA_3_0059009	ENSDARG00000015551	ENSG00000167996	48	0	508.69	1291.43	-19.82		43	0	67.28	-56.17	157.47		0.401383	0	0.735324	0	-0.0773849	0	0.0198706	0	-0.160219	0	0.128566	0	0.93721	0	0.499194	0	0.103328	0
FYCO1 (1 OF 2)	FYVE and coiled-coil domain containing 1	NOFU_GENE_3_0006879	Nofu_GRZ_cDNA_3_0000538	ENSDARG00000056689	ENSG00000163820	46	0	3.75	3.79	3.63		46	0	5.31	6.23	5.75		0.722686	0	0.608039	0	0.654046	0	0.920078	2	0.958683	2	0.996773	2	1.08243	2	1.25781	2	0.904745	0
FZD8A	frizzled homolog 8a	NOFU_GENE_3_0006894	Nofu_GRZ_cDNA_3_0194476	ENSDARG00000045444	ENSG00000177283	13	0	-7.8	-14.5	0.87		16	0	-7.15	-8.18	-1.96		-0.533566	0	-1.35326	0	-0.0134073	0	-0.485204	0	-0.674239	0	-0.127179	0	0.227125	0	0.47932	0	-0.0334849	0
FZD9A	frizzled family receptor 9	NOFU_GENE_3_0006895	Nofu_GRZ_cDNA_3_0193906	ENSDARG00000014673	ENSG00000188763	1	0	-1.93	-2.4	-1.72		15	0	-2.47	-2.12	-2.55		-1.36329	0	-2.18492	2	-1.21357	0	-2.2519	2	-1.71347	0	-2.40476	2	-0.626457	0	-0.872643	0	-0.579974	0
G6PC3	glucose 6 phosphatase, catalytic, 3	NOFU_GENE_3_0006909	Nofu_GRZ_cDNA_3_0179323	ENSDARG00000020371	ENSG00000141349	50	0	0.71	3.23	0.94		58	0	0.86	1.32	1.07		1.11032	0	2.52512	3	1.28712	0	1.24633	0	1.54644	0	1.44974	0	0.506129	0	-0.682512	0	0.785426	0
G6PD (2 OF 2)	glucose-6-phosphate dehydrogenase	NOFU_GENE_3_0006911	Nofu_GRZ_cDNA_3_0208986	ENSDARG00000071065	ENSG00000160211	41	0	12.25	-1.27	0.57		41	0	17.6	3.15	-1.19		1.05377	0	-0.308887	0	0.0153329	0	1.31493	2	0.254399	0	-0.171848	0	-0.493906	0	0.0162683	0	0.331703	0
GAB1 (2 OF 2)	GRB2-associated binding protein 1	NOFU_GENE_3_0006917	Nofu_GRZ_cDNA_3_0009159	ENSDARG00000037018	ENSG00000109458	53	0	14.03	8.92	2.39		54	0	9.12	5.48	2.77		2.43131	2	1.824	2	0.758557	0	1.91174	2	1.35143	0	0.905612	0	0.469495	0	-0.146155	0	0.535773	0
GADD45AA	growth arrest and DNA-damage-inducible, alpha	NOFU_GENE_3_0006951	Nofu_GRZ_cDNA_3_0047703	ENSDARG00000043581	ENSG00000116717	56	0	17.28	16.17	6.43		56	0	7.36	5.76	4.05		2.06569	2	1.87758	2	1.06262	0	1.17566	0	0.94703	0	0.800062	0	0.410689	0	-0.427631	0	0.805813	0
GADD45BB	growth arrest and DNA-damage-inducible, beta	NOFU_GENE_3_0006954	Nofu_GRZ_cDNA_3_0030761	ENSDARG00000027744	ENSG00000099860	53	0	57.95	31.22	8.62		41	0	93.8	26.88	9.35		4.79291	2	3.8315	2	2.26195	0	5.46533	2	3.64812	2	2.40387	0	2.05184	0	1.28148	0	2.31041	0
GADD45G	growth arrest and DNA-damage-inducible, gamma	NOFU_GENE_3_0006955	Nofu_GRZ_cDNA_3_0046522	ENSDARG00000019417	ENSG00000130222	56	0	36.9	29.79	20.36		54	0	72.58	33.54	43.34		2.52903	2	2.15647	2	1.81145	0	3.37411	2	2.31879	2	2.72088	2	1.28924	0	1.42225	0	2.1248	0
GALNTL1	UDP-N-acetyl-alpha-D-galactosamine:polypeptide N-acetylgalactosaminyltransferase-like 1	NOFU_GENE_3_0006990	Nofu_GRZ_cDNA_3_0162415	ENSDARG00000053190	ENSG00000100626	36	0	1.49	7.55	3.36		50	0	1.02	4.79	1.41		0.727093	0	1.99483	3	1.26553	0	0.460581	0	1.54337	0	0.693522	0	1.01488	0	0.448765	0	0.605389	0
GAMT	guanidinoacetate N-methyltransferase	NOFU_GENE_3_0006998	Nofu_GRZ_cDNA_3_0035620	ENSDARG00000070844	ENSG00000130005	4	0	-58.24	-45.23	-25.22		7	0	-62.94	-27.03	-38.51		-1.6943	0	-1.25161	0	-0.5702	0	-2.01408	0	-0.658849	0	-0.886494	0	0.278695	0	0.322016	0	1.83817	0
GANC	glucosidase, alpha, neutral C	NOFU_GENE_3_0007001	Nofu_GRZ_cDNA_3_0005038	ENSDARG00000074556	ENSG00000214013	16	0	-3.92	-4.59	0.12		7	0	-5.43	-4.15	-3.55		-0.651723	0	-0.928648	0	-0.0537146	0	-1.04192	0	-0.80593	0	-0.582376	0	0.0967184	0	0.239358	0	0.219665	0
GATA1	hematopietic transcription factor GATA-1	NOFU_GENE_3_0007020	Nofu_GRZ_cDNA_3_0182780	ENSDARG00000013477	ENSG00000102145	44	0	5.78	6.56	-2.8		2	0	-4.3	-6.93	-3.18		0.356405	0	0.284336	0	-0.281275	0	-0.395279	0	-0.723093	0	-0.256442	0	-0.171676	0	1.07834	0	0.252862	0
GCC2 (1 OF 2)	GRIP and coiled-coil domain containing 2	NOFU_GENE_3_0007058	Nofu_GRZ_cDNA_3_0008284	ENSDARG00000044212		46	0	1	1.16	1.21		38	0	0.73	-0.51	0.29		0.382734	0	0.301396	0	0.380643	0	0.238804	0	-0.346987	0	0.110516	0	0.578823	0	1.51592	0	0.741593	0
GCGR (1 OF 2)	glucagon receptor	NOFU_GENE_3_0007065	Nofu_GRZ_cDNA_3_0175305	ENSDARG00000070973	ENSG00000215644	27	0	0	-1.01	-1.22		1	0	-1.65	-1.89	-1.39		-0.0210166	0	-0.920797	0	-1.0923	0	-1.71686	0	-2.36329	2	-1.26121	0	-1.55732	0	-0.347916	0	-0.238118	0
GCLC	glutamate-cysteine ligase, catalytic subunit	NOFU_GENE_3_0007071	Nofu_GRZ_cDNA_3_0007338	ENSDARG00000013095	ENSG00000001084	41	0	10.06	0.85	2.35		51	0	10.96	0.34	-8.3		0.324079	0	-0.102759	0	0.0200424	0	0.326387	0	-0.0979696	0	-0.357678	0	-0.0596445	0	0.0756913	0	0.2099	0
GDPD2	glycerophosphodiester phosphodiesterase domain containing 2	NOFU_GENE_3_0007102	Nofu_GRZ_cDNA_3_0176246	ENSDARG00000073870		49	0	0.8	2.09	2.39		49	0	0.79	2.21	3.35		0.459377	0	0.871418	0	1.03696	0	0.402237	0	0.941507	0	1.37121	0	0.670258	0	-0.378809	0	0.556009	0
GDPD3	glycerophosphodiester phosphodiesterase domain containing 3	NOFU_GENE_3_0007103	Nofu_GRZ_cDNA_3_0050629	ENSDARG00000074466	ENSG00000102886	21	0	-1	0.11	3.39		21	0	-2.58	1.36	4.02		-0.303514	0	-0.103266	0	0.674645	0	-1.04472	0	0.230434	0	0.825962	0	0.171845	0	0.569916	0	1.37855	0
GEM	GTP binding protein overexpressed in skeletal muscle	NOFU_GENE_3_0007111	Nofu_GRZ_cDNA_3_0047714	ENSDARG00000029112	ENSG00000164949	45	0	4.52	4.46	-0.69		33	0	0.98	4.03	0.28		1.03667	0	0.913975	0	-0.303828	0	0.228879	0	0.860273	0	0.0857371	0	-0.630532	0	-0.516771	0	-0.36212	0
GFI1B	growth factor independent 1B transcription repressor	NOFU_GENE_3_0007129	Nofu_GRZ_cDNA_3_0178499	ENSDARG00000079947	ENSG00000165702	3	0	-4.69	-4.37	-7.17		15	0	-6.02	-7.2	-6.86		-0.744709	0	-0.79554	0	-1.4174	0	-1.07771	0	-1.45981	0	-1.26239	0	-0.455976	0	0.192102	0	-0.0483296	0
GFPT2	glutamine-fructose-6-phosphate transaminase 2	NOFU_GENE_3_0007135	Nofu_GRZ_cDNA_3_0014512	ENSDARG00000044094	ENSG00000131459	50	0	3.34	10.53	4.61		58	0	2.85	6.17	4.12		0.820471	0	1.65463	2	0.984502	0	0.668881	0	1.17451	0	0.957768	0	1.25537	0	-0.146572	0	0.984243	0
GGT7 (1 OF 2)	gamma-glutamyltransferase 7	NOFU_GENE_3_0007159	Nofu_GRZ_cDNA_3_0004991	ENSDARG00000091528	ENSG00000131067	55	0	7.55	5.09	8.8		54	0	14.89	11.39	9.45		1.32624	0	0.884621	0	1.44841	0	1.96967	0	1.61666	0	1.53168	0	0.76806	0	1.13258	0	1.16824	0
GHRB	growth hormone receptor	NOFU_GENE_3_0007166	Nofu_GRZ_cDNA_3_0181893	ENSDARG00000007671	ENSG00000112964	34	0	1.81	7.21	6.82		47	0	3.59	4.49	10.94		0.950211	0	2.10122	0	2.10773	0	1.48639	0	1.61775	0	2.71407	2	-0.299873	0	0.212666	0	1.34971	0
GIMAP7 (90 OF 116)	GTPase, IMAP family member 7	NOFU_GENE_3_0007208	Nofu_GRZ_cDNA_3_0031632	ENSDARG00000095531		33	0	0.41	13.16	0.5		34	0	-0.75	7.49	6.7		0.0546718	0	1.16377	0	0.0191423	0	-0.177617	0	0.763349	0	0.797994	0	-0.462702	0	-0.872983	0	-0.6736	0
GJA3	gap junction protein, alpha 3, 46kDa	NOFU_GENE_3_0007235	Nofu_GRZ_cDNA_3_0163484	ENSDARG00000021889	ENSG00000121743	33	0	0.27	4.99	1.01		36	0	0.58	3.03	1.73		0.711088	0	3.55092	2	1.70786	0	1.18846	0	2.91401	2	2.33298	0	-0.617046	0	0.751924	0	1.18966	0
GJA9 (1 OF 2)	gap junction protein, alpha 9, 59kDa	NOFU_GENE_3_0007240	Nofu_GRZ_cDNA_3_0182839	ENSDARG00000069830	ENSG00000131233	41	0	5.66	0.08	-0.21		53	0	2.51	1.42	-0.82		1.03875	2	-0.105138	0	-0.113715	0	0.526464	0	0.232112	0	-0.251317	0	-0.229733	0	-0.420106	0	-0.544285	0
GJB4	connexin 34.4	NOFU_GENE_3_0007244	Nofu_GRZ_cDNA_3_0016241	ENSDARG00000075854	ENSG00000189280	58	0	0.93	1.28	0.78		50	0	0.63	1.22	0.5		1.08773	0	1.23226	2	0.915208	0	0.779861	0	1.2174	0	0.683469	0	0.949517	0	0.694095	0	0.680788	0
GLIS2	GLIS family zinc finger 2	NOFU_GENE_3_0007288	Nofu_GRZ_cDNA_3_0193247	ENSDARG00000073861	ENSG00000126603	34	0	1.07	3.94	3.04		36	0	0.4	4.13	2.16		0.574278	0	1.36891	2	1.21256	0	0.191445	0	1.43921	2	0.996845	0	0.365226	0	0.274208	0	0.59986	0
GLTSCR1	glioma tumor suppressor candidate region gene 1	NOFU_GENE_3_0007330	Nofu_GRZ_cDNA_3_0175968	ENSDARG00000061159	ENSG00000063169	4	0	-4.21	-3.3	-1.89		7	0	-3.54	-2.74	-2.38		-0.752648	2	-0.676611	0	-0.345931	0	-0.629462	0	-0.545843	0	-0.380623	0	-0.339145	0	-0.386868	0	-0.369982	0
GMNN	geminin	NOFU_GENE_3_0007357	Nofu_GRZ_cDNA_3_0165859	ENSDARG00000035957	ENSG00000112312	15	0	-22.71	-22.55	-19.36		15	0	-23.31	-22.57	-23.4		-1.43603	0	-1.54786	0	-1.17206	0	-1.53559	0	-1.51779	0	-1.51464	0	-0.421748	0	-0.427524	0	-0.591228	0
GNA12 (2 OF 2)	guanine nucleotide binding protein (G protein) alpha 12	NOFU_GENE_3_0007365	Nofu_GRZ_cDNA_3_0160623	ENSDARG00000025826	ENSG00000146535	50	0	6.28	17	6.78		59	0	7.86	9.88	11.51		0.59768	0	1.12211	2	0.575593	0	0.681867	0	0.748344	0	0.946309	0	0.272543	0	-0.15376	0	0.510885	0
GNA15 (1 OF 3)	guanine nucleotide binding protein (G protein), alpha 15 (Gq class)	NOFU_GENE_3_0007370	Nofu_GRZ_cDNA_3_0026511	ENSDARG00000016364	ENSG00000060558	53	0	1.36	0.51	-0.03		41	0	1.5	0.03	0.02		1.42428	0	0.581535	0	-0.114115	0	1.45213	0	-0.0487628	0	0.0382209	0	-0.741796	0	-0.945522	0	-0.556015	0
GNMT	glycine N-methyltransferase	NOFU_GENE_3_0007412	Nofu_GRZ_cDNA_3_0181212	ENSDARG00000006840	ENSG00000124713	25	0	-1.32	-16.21	-6.84		27	0	-4.85	-14.16	-12.69		-0.0802105	0	-1.86172	0	-0.571974	0	-0.342642	0	-1.47163	0	-1.15827	0	-0.566814	0	0.654686	0	-0.228225	0
GNPAT (2 OF 2)	glyceronephosphate O-acyltransferase	NOFU_GENE_3_0007414	Nofu_GRZ_cDNA_3_0007737	ENSDARG00000078770		17	0	-1.91	-1.74	0.73		7	0	-1.68	-0.99	-0.65		-0.883326	0	-0.899339	0	0.161815	0	-0.746667	0	-0.494055	0	-0.246584	0	-0.0858456	0	0.187785	0	0.430222	0
GOLGA1	golgin A1	NOFU_GENE_3_0007426	Nofu_GRZ_cDNA_3_0007967	ENSDARG00000008979	ENSG00000136935	56	0	5.97	5.37	2.45		54	0	8.94	5.23	3.89		0.790678	0	0.607155	0	0.329252	0	1.05521	2	0.612889	0	0.556832	0	0.738076	0	0.500979	0	0.350973	0
GOT1	glutamic-oxaloacetic transaminase 1, soluble (aspartate aminotransferase 1)	NOFU_GENE_3_0007451	Nofu_GRZ_cDNA_3_0165266	ENSDARG00000041068	ENSG00000125166	17	0	-5.41	-9.6	5.95		22	0	-10.77	13.83	-20.39		-0.119316	0	-0.367349	0	0.0642598	0	-0.26992	0	0.183216	0	-0.571056	0	-0.579771	0	-0.696771	0	0.306578	0
GP1BB	glycoprotein Ib (platelet), beta polypeptide	NOFU_GENE_3_0007458	Nofu_GRZ_cDNA_3_0041667	ENSDARG00000074441	ENSG00000203618	32	0	0.64	4.76	-2.84		12	0	-0.92	-2.78	-4.08		0.0492378	0	0.245153	0	-0.342788	0	-0.122211	0	-0.384244	0	-0.438708	0	0.152144	0	0.858413	0	0.421239	0
GPA33	glycoprotein A33 (transmembrane)	NOFU_GENE_3_0007462	Nofu_GRZ_cDNA_3_0165929	ENSDARG00000040543	ENSG00000143167	36	0	1.47	6.52	3.59		49	0	1.47	3.08	3.55		0.483098	0	1.35983	0	0.93646	0	0.457764	0	0.779629	0	0.976586	0	0.817601	0	0.0941672	0	0.946436	0
GPCPD1	glycerophosphocholine phosphodiesterase GDE1 homolog (S. cerevisiae)	NOFU_GENE_3_0007483	Nofu_GRZ_cDNA_3_0002531	ENSDARG00000016011	ENSG00000125772	58	0	16.14	24.38	15.17		55	0	26.06	12.22	22.23		0.980913	0	1.17981	0	0.887354	0	1.35502	2	0.693908	0	1.22361	0	1.81348	2	0.933618	0	2.0388	2
GPM6BA	glycoprotein M6B	NOFU_GENE_3_0007497	Nofu_GRZ_cDNA_3_0177457	ENSDARG00000005739		11	0	-7.2	-17.4	-9.35		3	0	-3.56	-4.68	-6		-0.478393	0	-1.75204	3	-0.714727	0	-0.24863	0	-0.395935	0	-0.392508	0	-0.130723	0	0.296749	0	-1.26834	0
GPR1	G protein-coupled receptor 1	NOFU_GENE_3_0007503	Nofu_GRZ_cDNA_3_0177887	ENSDARG00000063704	ENSG00000183671	50	0	1.34	7.75	2.62		58	0	4.46	6.34	4.21		0.54238	0	1.7464	2	0.884189	0	1.32768	0	1.57558	2	1.28793	0	0.421372	0	0.790524	0	0.90699	0
GPR126	G protein-coupled receptor 126	NOFU_GENE_3_0007513	Nofu_GRZ_cDNA_3_0004224	ENSDARG00000054137	ENSG00000112414	50	0	1.58	5.95	1.52		50	0	1.43	4.91	1.38		0.622607	0	1.4874	2	0.54219	0	0.545862	0	1.31247	0	0.549936	0	-0.0526319	0	0.1876	0	0.241665	0
GPR141 (2 OF 2)	G protein-coupled receptor 141	NOFU_GENE_3_0007522	Nofu_GRZ_cDNA_3_0124434	ENSDARG00000057619	ENSG00000187037	4	0	-18.69	-15.91	-11.11		15	0	-17.86	-13.34	-14.15		-2.20427	3	-1.70556	2	-0.967988	0	-2.00945	2	-1.28565	0	-1.29873	0	-1.45663	0	-1.38074	0	-1.02207	0
GPR143	G protein-coupled receptor 143	NOFU_GENE_3_0007524	Nofu_GRZ_cDNA_3_0160857	ENSDARG00000034572	ENSG00000101850	1	0	-2.99	-4.98	-3.5		15	0	-5.01	-3.73	-4.84		-0.765663	0	-1.79423	2	-1.01709	0	-1.70424	0	-1.14294	0	-1.58323	0	-0.812484	0	-0.123278	0	-0.482299	0
GPR146	G protein-coupled receptor 146	NOFU_GENE_3_0007526	Nofu_GRZ_cDNA_3_0160712	ENSDARG00000059610	ENSG00000164849	49	0	2.34	5.02	5.67		57	0	4.03	3.68	6.05		0.503463	0	0.794913	0	0.959177	0	0.761904	0	0.628824	0	1.05452	2	0.484692	0	0.189114	0	0.681197	0
GPR19	G protein-coupled receptor 19	NOFU_GENE_3_0007548	Nofu_GRZ_cDNA_3_0179307	ENSDARG00000041125	ENSG00000183150	53	0	8.08	3.43	-0.06		53	0	5.91	2.3	-0.04		4.83819	2	3.58078	2	-0.408876	0	4.35461	2	3.06412	2	-0.24583	0	0.0385412	0	1.05477	0	-0.303701	0
GPR39	G protein-coupled receptor 39	NOFU_GENE_3_0007558	Nofu_GRZ_cDNA_3_0011320	ENSDARG00000042939	ENSG00000183840	34	0	0.03	1.21	1.36		21	0	-0.29	0	0.86		0.0178239	0	0.80541	0	0.937339	0	-0.393494	0	-0.120454	0	0.703709	0	-1.13433	0	-1.33023	0	0.395342	0
GPRC5C	G protein-coupled receptor, family C, group 5, member C	NOFU_GENE_3_0007584	Nofu_GRZ_cDNA_3_0182426	ENSDARG00000079092	ENSG00000170412	36	0	0.92	6.71	2.52		34	0	0.51	5.87	4.35		0.287691	0	1.28334	2	0.647626	0	0.122954	0	1.18829	0	1.04666	0	0.46959	0	0.35873	0	0.798665	0
GPSM2L	G-protein signaling modulator 2	NOFU_GENE_3_0007594	Nofu_GRZ_cDNA_3_0177698	ENSDARG00000017311	ENSG00000121957	45	0	14.43	13.82	3.34		50	0	9.87	21.49	6.89		1.58941	2	1.43224	2	0.501806	0	1.22791	0	1.90787	2	0.97016	0	0.788654	0	0.309499	0	0.398134	0
GPT2L	glutamic-pyruvate transaminase (alanine aminotransferase)	NOFU_GENE_3_0007597	Nofu_GRZ_cDNA_3_0195918	ENSDARG00000019541	ENSG00000167701	15	0	-75.1	-79.08	-59.96		15	0	-83.39	-68.11	-79.54		-1.55827	2	-1.8544	3	-1.14772	0	-1.93417	3	-1.4266	2	-1.74658	2	-0.586806	0	-0.736966	0	-0.566019	0
GPX1A	glutathione peroxidase 1	NOFU_GENE_3_0007599	Nofu_GRZ_cDNA_3_0165264	ENSDARG00000018146		17	0	-7.09	-9.02	15.66		1	0	-10.11	-12.56	-7.93		-0.196169	0	-0.379243	0	0.294184	0	-0.309469	0	-0.465033	0	-0.226294	0	0.215074	0	0.285285	0	0.430131	0
GRAMD2 (1 OF 2)	GRAM domain containing 2	NOFU_GENE_3_0007609	Nofu_GRZ_cDNA_3_0181612	ENSDARG00000051827	ENSG00000175318	16	0	-8.67	-8.15	-1.51		7	0	-7.78	-3.3	-5.41		-1.59185	0	-1.56688	0	-0.244536	0	-1.346	0	-0.53262	0	-0.789095	0	0.0997724	0	-0.0214134	0	0.0834127	0
GRB10A	growth factor receptor-bound protein 10	NOFU_GENE_3_0007617	Nofu_GRZ_cDNA_3_0159991	ENSDARG00000002013	ENSG00000106070	34	0	0.73	11.35	9.49		57	0	7.3	9.78	14.18		0.105928	0	1.03429	0	0.977752	0	0.830045	0	0.952349	0	1.3462	2	0.666324	0	0.598789	0	1.21513	0
GRB7	growth factor receptor-bound protein 7	NOFU_GENE_3_0007620	Nofu_GRZ_cDNA_3_0011292	ENSDARG00000042726	ENSG00000141738	54	0	9.32	4.33	3.08		54	0	6.68	3.26	2.79		1.27466	2	0.6077	0	0.506693	0	0.992444	0	0.482988	0	0.507409	0	0.712513	0	0.595784	0	0.720314	0
GRHPRB	pep:known chromosome:MEDAKA1:1:16486590:16489182:-1 gene:ENSORLG00000005172 transcript:ENSORLT00000006520	NOFU_GENE_3_0007630	Nofu_GRZ_cDNA_3_0019787	ENSDARG00000019986		1	0	-392.82	-804.62	-473.36		12	0	-343.09	-529.73	-666.76		-0.838571	0	-3.48442	2	-1.14924	0	-0.700021	0	-1.41991	0	-2.00041	0	-0.346617	0	0.669436	0	-1.08034	0
GSTA5	glutathione S-transferase alpha 5	NOFU_GENE_3_0007729	Nofu_GRZ_cDNA_3_0012953	ENSDARG00000090228	ENSG00000243955	11	0	-12.45	-60.49	-15.04		6	0	-39.86	-24.72	-44.57		-0.148064	0	-1.03131	0	-0.230284	0	-0.548539	0	-0.412992	0	-0.611831	0	0.258641	0	0.615963	0	-0.0413951	0
GTPBP2 (2 OF 2)	GTP binding protein 2	NOFU_GENE_3_0007775	Nofu_GRZ_cDNA_3_0184779	ENSDARG00000071059	ENSG00000172432	48	0	13.56	20.49	3.6		50	0	8.85	19.57	4.97		1.44562	2	1.74217	2	0.505064	0	1.07353	0	1.70505	2	0.699325	0	0.585549	0	0.268765	0	0.228553	0
GULP1 (1 OF 2)	GULP, engulfment adaptor PTB domain containing 1	NOFU_GENE_3_0007800	Nofu_GRZ_cDNA_3_0027836	ENSDARG00000001733	ENSG00000144366	34	0	9.84	30.01	30.66		34	0	9.72	29.55	30.86		0.490597	0	1.03139	2	1.12304	0	0.455564	0	1.04575	0	1.1762	2	0.839211	0	0.517988	0	0.965056	0
H1F0	H1 histone family, member 0	NOFU_GENE_3_0007819	Nofu_GRZ_cDNA_3_0010060	ENSDARG00000038559	ENSG00000189060	46	0	69.28	56.21	58.8		59	0	30.73	47.21	56.71		1.77451	3	1.45772	0	1.58031	0	1.03041	0	1.30777	0	1.57942	0	2.3914	3	2.03791	3	2.09842	3
HAL	histidine ammonia-lyase	NOFU_GENE_3_0007838	Nofu_GRZ_cDNA_3_0182280	ENSDARG00000017444	ENSG00000084110	4	0	-7.29	-7.95	-2.35		15	0	-7.64	-6.61	-7.54		-3.32891	0	-5.90273	3	-0.569137	0	-4.15728	2	-2.54175	0	-3.88081	2	-1.00725	0	-1.41015	0	0.0955801	0
HAO1	hydroxyacid oxidase (glycolate oxidase) 1	NOFU_GENE_3_0007845	Nofu_GRZ_cDNA_3_0030247	ENSDARG00000024160	ENSG00000101323	12	0	-4.15	-7.36	-9.94		6	0	-11.66	-3.73	-10.04		-0.376141	0	-0.897239	0	-1.2064	0	-1.52111	0	-0.437509	0	-1.1731	0	0.0304299	0	0.332287	0	-0.013859	0
HAUS4	HAUS augmin-like complex, subunit 4	NOFU_GENE_3_0007864	Nofu_GRZ_cDNA_3_0177985	ENSDARG00000016594	ENSG00000092036	6	0	-2.31	-1.35	-2.4		1	0	-1.11	-2.59	-1.57		-0.825472	0	-0.558473	0	-0.907225	0	-0.370078	0	-1.06306	0	-0.513781	0	0.313856	0	-0.410314	0	0.299857	0
HAUS8	HAUS augmin-like complex, subunit 8	NOFU_GENE_3_0007868	Nofu_GRZ_cDNA_3_0028335	ENSDARG00000091031	ENSG00000131351	50	0	3.11	14.07	4.84		46	0	4.96	3.82	5.02		0.684635	0	1.78752	2	0.905877	0	0.941446	0	0.701283	0	0.975381	0	0.513389	0	-0.18522	0	1.15487	0
HBAA1	hemoglobin alpha adult-1	NOFU_GENE_3_0007870	Nofu_GRZ_cDNA_3_0048406	ENSDARG00000079078	ENSG00000130656	30	0	7.85	-1.87	-87.73		37	0	64.87	-59.12	-84.81		0.0892061	0	-0.163347	0	-2.56163	0	0.619864	0	-1.2577	0	-2.30678	0	1.55497	0	2.40225	0	0.913385	0
HBAE1	Hemoglobin embryonic subunit alpha	NOFU_GENE_3_0007871	Nofu_GRZ_cDNA_3_0083569	ENSDARG00000088330	ENSG00000130656	33	0	0.96	116.92	-1.21		26	0	-0.05	-0.7	-1.66		0.491608	0	5.57314	2	-1.17633	0	-0.104541	0	-0.616751	0	-1.91946	0	-0.423537	0	1.58424	0	3.59934	0
HBEGFA	heparin-binding EGF-like growth factor	NOFU_GENE_3_0007874	Nofu_GRZ_cDNA_3_0016137	ENSDARG00000075121	ENSG00000113070	53	0	24.37	12.2	1.85		53	0	22.94	7.13	-0.41		1.48125	2	0.805644	0	0.142874	0	1.39723	2	0.506938	0	-0.0562293	0	0.081669	0	-0.232955	0	-0.050788	0
HBM	hemoglobin, mu	NOFU_GENE_3_0007875	Nofu_GRZ_cDNA_3_0163255	ENSDARG00000045144	ENSG00000206177	26	0	-0.25	-2.05	-4.17		0	0	-2.92	-4.75	-4.36		-0.0548548	0	-0.586649	0	-1.23929	0	-0.757581	0	-1.5512	0	-1.26013	0	-0.039279	0	1.03226	0	0.413973	0
HDAC4	histone deacetylase 4	NOFU_GENE_3_0007905	Nofu_GRZ_cDNA_3_0177005	ENSDARG00000041204	ENSG00000068024	50	0	1.14	5.4	2.05		59	0	2.24	4.19	4.32		0.485165	0	1.41545	2	0.738317	0	0.808078	0	1.20722	0	1.327	0	0.65787	0	0.653868	0	1.42502	0
HDGFL1	hepatoma derived growth factor-like 1	NOFU_GENE_3_0007915	Nofu_GRZ_cDNA_3_0009157	ENSDARG00000018745		14	0	-8.87	-8.88	-17.93		27	0	-2.69	-15.72	-16.62		-0.327331	0	-0.448679	0	-0.781886	0	-0.130253	0	-0.72539	0	-0.674639	0	0.299707	0	0.309064	0	0.0882074	0
HDR	pep:novel chromosome:MEDAKA1:9:26690624:26699909:-1 gene:ENSORLG00000016219 transcript:ENSORLT00000020294	NOFU_GENE_3_0007921	Nofu_GRZ_cDNA_3_0179689	ENSDARG00000004392	ENSG00000104689	40	0	4.09	1.5	-3.69		41	0	3.34	-1.32	-0.32		0.603428	0	0.130792	0	-1.01597	0	0.492599	0	-0.377564	0	-0.0643983	0	0.326994	0	1.64863	0	0.629634	0
HECTD2	HECT domain containing 2	NOFU_GENE_3_0007934	Nofu_GRZ_cDNA_3_0007015	ENSDARG00000061194	ENSG00000165338	36	0	1.5	4.24	3.02		36	0	1.13	6.08	3.79		0.554813	0	1.09348	0	0.917363	0	0.402779	0	1.44094	2	1.12875	0	-0.221689	0	0.707655	0	0.721115	0
HEXIM1	hexamethylene bis-acetamide inducible 1	NOFU_GENE_3_0007969	Nofu_GRZ_cDNA_3_0028913	ENSDARG00000036482	ENSG00000186834	2	0	-9.93	-18.3	-4.43		15	0	-15.47	-13.37	-11.21		-0.364523	0	-0.876161	2	-0.205072	0	-0.631724	0	-0.612656	0	-0.417385	0	-0.471717	0	-0.5464	0	-0.583034	0
HHATL (1 OF 2)	hedgehog acyltransferase-like	NOFU_GENE_3_0007986	Nofu_GRZ_cDNA_3_0008640	ENSDARG00000039051	ENSG00000010282	41	0	13.15	-1.37	-3.57		37	0	2.27	-1.43	-1.66		1.3856	0	-0.394036	0	-0.9185	0	0.353115	0	-0.384211	0	-0.342755	0	0.424942	0	2.17184	2	1.00504	0
HIF1AL	hypoxia inducible factor 3, alpha subunit	NOFU_GENE_3_0008004	Nofu_GRZ_cDNA_3_0179849	ENSDARG00000041169	ENSG00000124440	46	0	43.16	36.82	38.29		54	0	104.88	48.93	50.14		0.918454	0	0.689773	0	0.798894	0	1.66037	2	0.900958	0	1.01848	0	1.05011	0	0.843287	0	0.991514	0
HIP1R	huntingtin interacting protein 1 related	NOFU_GENE_3_0008014	Nofu_GRZ_cDNA_3_0180362	ENSDARG00000077445	ENSG00000130783	8	0	-1.06	-0.48	0.37		48	0	0.9	2.9	-0.44		-0.968199	0	-0.488882	0	0.180578	0	0.477672	0	1.13267	0	-0.330956	0	0.666762	0	0.904792	0	-0.171994	0
HIP1R (1 OF 2)	huntingtin interacting protein 1 related	NOFU_GENE_3_0008015	Nofu_GRZ_cDNA_3_0003284	ENSDARG00000059484	ENSG00000130787	36	0	0.35	4.68	1.72		50	0	0.78	2.71	0.97		0.138662	0	1.10859	2	0.528522	0	0.263237	0	0.728717	0	0.35026	0	0.495028	0	-0.0615036	0	0.314273	0
HIST2H2AB (22 OF 22)	histone cluster 2, H2ab	NOFU_GENE_3_0008029	Nofu_GRZ_cDNA_3_0163336	ENSDARG00000068995	ENSG00000184270	54	0	18.7	9.69	5.56		56	0	9.16	7.83	2.75		4.62758	3	3.63025	3	2.99702	0	3.64512	3	3.34404	2	2.16435	0	0.631092	0	1.72641	0	1.53366	0
HIST2H3A	histone cluster 2, H3a	NOFU_GENE_3_0008031	Nofu_GRZ_cDNA_3_0036992	ENSDARG00000068941	ENSG00000124693	53	0	31.12	9.07	-1.31		41	0	17.6	2.72	-1.92		1.82636	3	0.6813	0	-0.213494	0	1.26178	2	0.182789	0	-0.261321	0	0.0762152	0	0.336562	0	-0.129675	0
HISTH4	histone H4	NOFU_GENE_3_0008033	Nofu_GRZ_cDNA_3_0120902	ENSDARG00000059748	ENSG00000124529	53	0	37.16	13.83	0.28		41	0	19.95	5.47	1.18		4.40463	2	2.98852	2	0.178509	0	3.5429	2	1.87935	0	0.712681	0	1.1023	0	1.85109	0	-0.00365041	0
HIVEP1	human immunodeficiency virus type I enhancer binding protein 1	NOFU_GENE_3_0008034	Nofu_GRZ_cDNA_3_0154999	ENSDARG00000079528	ENSG00000095951	41	0	17.39	5.48	2.88		41	0	13.73	4.1	3.28		2.38374	3	1.09468	0	0.708808	0	2.08153	3	0.886617	0	0.833714	0	0.91723	0	0.130923	0	0.322373	0
HIVEP2 (1 OF 2)	human immunodeficiency virus type I enhancer binding protein 2	NOFU_GENE_3_0008035	Nofu_GRZ_cDNA_3_0159268	ENSDARG00000039987	ENSG00000010818	56	0	14.05	10.17	5.5		54	0	11.7	7.28	5.02		1.63636	3	1.22086	2	0.816874	0	1.42112	2	0.96837	0	0.806624	0	0.31714	0	-0.0981827	0	0.300294	0
HKDC1	hexokinase domain containing 1	NOFU_GENE_3_0008042	Nofu_GRZ_cDNA_3_0011122	ENSDARG00000038703	ENSG00000156510	16	0	-9.67	-10.9	-1.95		9	0	-13.97	-0.67	-7.1		-1.02164	0	-1.35736	0	-0.210656	0	-1.95014	2	-0.158006	0	-0.680056	0	-0.791744	0	-0.335737	0	0.131712	0
HMBOX1A	homeobox containing 1	NOFU_GENE_3_0008053	Nofu_GRZ_cDNA_3_0175933	ENSDARG00000018913	ENSG00000147421	7	0	-5.92	-4.41	-3.8		6	0	-5.34	-3.56	-4.72		-0.887846	2	-0.730026	0	-0.562387	0	-0.797023	0	-0.572095	0	-0.662418	0	-0.419011	0	-0.093613	0	-0.33177	0
HMBSB	hydroxymethylbilane synthase	NOFU_GENE_3_0008056	Nofu_GRZ_cDNA_3_0180419	ENSDARG00000008840	ENSG00000256269	3	0	-38.98	-38.58	-55.94		0	0	-40.99	-55.1	-52.98		-1.13086	0	-1.23149	0	-2.20981	0	-1.27256	0	-2.17146	0	-1.90743	0	-0.417009	0	0.376986	0	-0.378004	0
HNF1B	HNF1 homeobox B	NOFU_GENE_3_0008258	Nofu_GRZ_cDNA_3_0176184	ENSDARG00000006615	ENSG00000108753	4	0	-117.9	-142.65	-68.02		15	0	-95.94	-115.11	-108.33		-1.04708	0	-1.54996	0	-0.576242	0	-0.795285	0	-1.11992	0	-0.938654	0	0.265506	0	0.0643824	0	0.0740153	0
HNF4A	hepatocyte nuclear factor 4, alpha	NOFU_GENE_3_0008259	Nofu_GRZ_cDNA_3_0162131	ENSDARG00000021494	ENSG00000101076	4	0	-70.52	-76.75	-42.48		15	0	-73.34	-61.73	-65.96		-1.7201	2	-2.1827	3	-0.847618	0	-1.88426	2	-1.46401	0	-1.53008	0	-1.06865	0	-0.593592	0	-0.822096	0
HOGA1	4-hydroxy-2-oxoglutarate aldolase 1	NOFU_GENE_3_0008281	Nofu_GRZ_cDNA_3_0012399	ENSDARG00000018944	ENSG00000241935	4	0	-11.83	-13.11	-3.94		22	0	-14.82	27.18	-5.96		-0.469637	0	-0.661683	0	-0.194639	0	-0.61695	0	0.590211	0	-0.218701	0	-0.5051	0	0.111282	0	0.122949	0
HOMER1 (2 OF 2)	homer homolog 1 (Drosophila)	NOFU_GENE_3_0008285	Nofu_GRZ_cDNA_3_0160624	ENSDARG00000007517	ENSG00000152413	45	0	4.28	5.62	0.18		48	0	2.88	3.91	0.45		1.14411	2	1.25741	2	0.0153899	0	0.83017	0	0.978137	0	0.16811	0	0.204285	0	-0.244855	0	0.0922801	0
HOMEZ	homeobox and leucine zipper encoding	NOFU_GENE_3_0008289	Nofu_GRZ_cDNA_3_0194076	ENSDARG00000054304	ENSG00000215271	53	0	14.5	6.41	0.64		53	0	9.1	5.83	2.09		1.04181	2	0.43689	0	0.0116329	0	0.716882	0	0.409995	0	0.198435	0	0.341291	0	0.294691	0	0.185735	0
HOXA10 (1 OF 2)	HoxA10a	NOFU_GENE_3_0008295	Nofu_GRZ_cDNA_3_0016088	ENSDARG00000031337	ENSG00000253293	1	0	-1.69	-2.12	-1.43		3	0	-1.67	-1.3	-1.9		-1.24842	0	-1.99269	2	-1.01096	0	-1.2204	0	-0.952369	0	-1.50886	0	-0.521426	0	0.167126	0	-0.780413	0
HS6ST3 (2 OF 2)	heparan sulfate 6-O-sulfotransferase 3	NOFU_GENE_3_0008377	Nofu_GRZ_cDNA_3_0163010	ENSDARG00000069500	ENSG00000185352	45	0	1.81	1.45	0.37		56	0	1.19	0.93	0.49		1.51321	2	1.19386	0	0.424874	0	1.10767	0	0.869252	0	0.579997	0	-0.686984	0	-0.209066	0	-0.0970785	0
HSD17B12 (2 OF 2)	hydroxysteroid (17-beta) dehydrogenase 12	NOFU_GENE_3_0008384	Nofu_GRZ_cDNA_3_0208541	ENSDARG00000015709	ENSG00000149084	50	0	3.56	8.62	3.91		58	0	4.01	9.07	6.4		2.474	0	3.46946	2	2.55861	0	2.5373	0	3.573	2	3.21634	2	0.668191	0	0.352811	0	1.84683	0
HSD17B6	hydroxysteroid (17-beta) dehydrogenase 6 homolog (mouse)	NOFU_GENE_3_0008389	Nofu_GRZ_cDNA_3_0038586	ENSDARG00000019260	ENSG00000073737	25	0	26.04	-231.93	-150.81		27	0	-4.95	-167.92	-239.08		0.101561	0	-1.73971	2	-0.885109	0	-0.034633	0	-1.07217	0	-1.70641	0	-0.174959	0	0.100369	0	-0.998643	0
HSF2BP	heat shock transcription factor 2 binding protein	NOFU_GENE_3_0008401	Nofu_GRZ_cDNA_3_0138970	ENSDARG00000035080	ENSG00000160207	33	0	0.03	1.09	0.15		48	0	0.8	1.46	0.1		0.0320875	0	0.521899	0	0.0327755	0	0.471624	0	0.718792	0	0.0560677	0	0.382231	0	0.106025	0	1.30374	0
HSP70	pep:known chromosome:MEDAKA1:8:486388:488307:-1 gene:ENSORLG00000000233 transcript:ENSORLT00000000287	NOFU_GENE_3_0008405	Nofu_GRZ_cDNA_3_0013852	ENSDARG00000029688	ENSG00000204388	36	0	11.69	174.43	49.89		34	0	-2.03	55.56	47.05		1.08613	0	4.05771	2	2.52786	0	-0.344761	0	2.57407	0	2.4644	0	1.83885	0	-2.24147	0	0.404783	0
HSP90AA1 (1 OF 2)	heat shock protein 90-alpha 2	NOFU_GENE_3_0008406	Nofu_GRZ_cDNA_3_0011223	ENSDARG00000024746	ENSG00000080824	48	0	110.62	193.65	16.16		33	0	-7.68	79.32	-31.37		0.792834	0	1.08172	0	0.0948816	0	-0.0899018	0	0.509538	0	-0.347528	0	-1.72204	0	-1.79619	0	-1.34328	0
HSPA4L	heat shock 70kDa protein 4-like	NOFU_GENE_3_0008416	Nofu_GRZ_cDNA_3_0193736	ENSDARG00000053544	ENSG00000164070	50	0	0.43	2.79	0.73		50	0	0.22	1.03	0.18		0.512626	0	1.81146	2	0.742111	0	0.252872	0	0.919015	0	0.227815	0	-0.122313	0	0.424097	0	0.275232	0
HSPB7	heat shock 27kDa protein family, member 7 (cardiovascular)	NOFU_GENE_3_0008426	Nofu_GRZ_cDNA_3_0155216	ENSDARG00000011538	ENSG00000173641	34	0	-0.78	2.81	2.17		23	0	-2.98	2.94	-1.11		-0.11536	0	0.232058	0	0.222689	0	-0.525207	0	0.255838	0	-0.174444	0	-0.686537	0	-0.576802	0	0.379762	0
HTR1F	5-hydroxytryptamine (serotonin) receptor 1F	NOFU_GENE_3_0008442	Nofu_GRZ_cDNA_3_0013387	ENSDARG00000002773	ENSG00000179097	53	0	2.42	0.82	0.35		53	0	6.35	2.14	0.88		1.61343	0	0.63271	0	0.32411	0	2.68302	2	1.39061	0	0.802987	0	0.660751	0	1.38365	0	0.730737	0
HUNK	hormonally up-regulated Neu-associated kinase	NOFU_GENE_3_0008459	Nofu_GRZ_cDNA_3_0003137	ENSDARG00000091317	ENSG00000142149	55	0	2.47	0.77	2.18		31	0	0.53	1.22	9.89		3.1313	2	1.64666	0	2.94334	0	1.417	0	2.17636	0	5.01905	2	1.45729	0	3.32508	2	3.08612	0
HUS1B	HUS1 checkpoint homolog b (S. pombe)	NOFU_GENE_3_0008461	Nofu_GRZ_cDNA_3_0176811	ENSDARG00000061380	ENSG00000136273	53	0	5.18	3.62	1.15		56	0	3.86	4.36	2.73		1.14782	2	0.767808	0	0.305574	0	0.916885	0	0.917532	0	0.713575	0	0.691823	0	0.818907	0	0.573238	0
IAP	Inhibitor of apoptosis protein	NOFU_GENE_3_0008481	Nofu_GRZ_cDNA_3_0069054	ENSDARG00000044619	ENSG00000110330	53	0	3.12	0.85	0.1		41	0	2.84	0.4	0.39		3.15363	2	1.55188	0	0.250653	0	2.96162	2	0.903775	0	0.999162	0	0.853929	0	-0.377033	0	0.300805	0
IBTK	inhibitor of Bruton agammaglobulinemia tyrosine kinase	NOFU_GENE_3_0008486	Nofu_GRZ_cDNA_3_0001612	ENSDARG00000074424	ENSG00000005700	24	0	-1.2	1.63	1.29		10	0	-0.67	0.1	0.51		-0.101869	0	-0.0131523	0	0.0338821	0	-0.0959938	0	-0.0979447	0	0.0296298	0	0.411639	0	0.730244	0	0.439968	0
ICLP1	CD74 molecule, major histocompatibility complex, class II invariant chain	NOFU_GENE_3_0008493	Nofu_GRZ_cDNA_3_0184506	ENSDARG00000009087	ENSG00000019582	15	0	-798.17	-953.5	-898.62		0	0	-621.9	-824.09	-805		-1.29571	0	-1.89303	3	-1.629	0	-0.933986	0	-1.46262	0	-1.30956	0	0.171454	0	0.29351	0	-1.33854	0
ID1	inhibitor of DNA binding 1, dominant negative helix-loop-helix protein	NOFU_GENE_3_0008499	Nofu_GRZ_cDNA_3_0210323	ENSDARG00000040764	ENSG00000125968	59	0	21.84	53.17	38.76		50	0	6.98	29.92	9.86		0.692823	0	1.20261	2	1.02792	0	0.206149	0	0.787663	0	0.354101	0	0.192293	0	0.117648	0	0.659612	0
ID4	inhibitor of DNA binding 4, dominant negative helix-loop-helix protein	NOFU_GENE_3_0008502	Nofu_GRZ_cDNA_3_0177042	ENSDARG00000045131	ENSG00000172201	4	0	-32.35	-30.03	-12.86		7	0	-33.76	-18.9	-24.91		-1.54256	2	-1.48486	2	-0.499646	0	-1.69214	2	-0.803459	0	-1.01993	0	-0.538447	0	-0.0833808	0	-0.219022	0
IDH2 (2 OF 2)	isocitrate dehydrogenase 2 (NADP+), mitochondrial	NOFU_GENE_3_0008505	Nofu_GRZ_cDNA_3_0160380	ENSDARG00000025375	ENSG00000138413	45	0	62.85	52.54	4.37		53	0	45.66	31.17	1.11		2.00055	3	1.68963	3	0.22102	0	1.64584	3	1.21349	0	0.0622103	0	-0.277428	0	-0.606417	0	-0.338639	0
IER2	immediate early response 2	NOFU_GENE_3_0008514	Nofu_GRZ_cDNA_3_0040283	ENSDARG00000086881	ENSG00000160888	53	0	261.16	86.03	16.91		53	0	222.45	75.41	18.91		3.34347	2	1.89998	2	0.629351	0	3.10103	2	1.77259	0	0.730742	0	0.796565	0	-0.337891	0	0.628409	0
IFI27L1	Putative ISG12(1) protein	NOFU_GENE_3_0008522	Nofu_GRZ_cDNA_3_0088220	ENSDARG00000075151	ENSG00000119632	33	0	1.62	45.31	-2.19		34	0	-4.68	25.32	29.77		0.0310935	0	0.745191	0	-0.116788	0	-0.177308	0	0.447444	0	0.627249	0	-0.274389	0	-1.24496	0	-0.790997	0
IFRD1	interferon-related developmental regulator 1	NOFU_GENE_3_0008532	Nofu_GRZ_cDNA_3_0195989	ENSDARG00000068708	ENSG00000006652	45	0	120.84	129.53	17.2		53	0	169.76	84.28	28.1		1.3635	2	1.30707	2	0.237489	0	1.67	3	0.965167	0	0.43964	0	0.580722	0	0.478922	0	0.489987	0
IGFBP1A	insulin-like growth factor binding protein 1	NOFU_GENE_3_0008562	Nofu_GRZ_cDNA_3_0029716	ENSDARG00000014947	ENSG00000146678	58	0	5.82	14.45	9.12		54	0	17.55	6.88	10.89		2.06289	0	3.01095	2	2.52202	0	3.37574	2	2.14823	0	2.78436	0	0.669529	0	-0.0985929	0	3.26724	0
IGFBP1B	insulin-like growth factor binding protein 1	NOFU_GENE_3_0008563	Nofu_GRZ_cDNA_3_0046356	ENSDARG00000014947	ENSG00000146678	53	0	23.52	7.19	0.52		53	0	13.78	8.48	2.26		4.16541	2	2.52371	0	0.410689	0	3.46137	2	2.74138	0	1.38643	0	0.453102	0	0.337552	0	0.928264	0
IGFBP3	insulin-like growth factor binding protein 3	NOFU_GENE_3_0008566	Nofu_GRZ_cDNA_3_0033062	ENSDARG00000014859	ENSG00000146674	41	0	79.77	19.1	5.48		41	0	103.46	26.83	13.55		4.22138	2	2.26405	0	1.10117	0	4.57971	2	2.68536	0	1.97645	0	1.86527	0	1.66479	0	1.40432	0
IGFBP6B	insulin-like growth factor binding protein 6	NOFU_GENE_3_0008571	Nofu_GRZ_cDNA_3_0177608	ENSDARG00000090833	ENSG00000167779	15	0	-16.73	-14.78	-14.61		15	0	-18.4	-15.06	-17.43		-2.32924	0	-1.90095	0	-1.80278	0	-3.11378	2	-1.95248	0	-2.60879	0	-0.409142	0	-0.395219	0	-1.69112	0
IKBIP	IKBKB interacting protein	NOFU_GENE_3_0008598	Nofu_GRZ_cDNA_3_0018017	ENSDARG00000000103	ENSG00000133026	36	0	0.08	4.13	1.11		36	0	0	1.94	0.74		0.0492588	0	1.4951	2	0.59427	0	-0.054155	0	0.884605	0	0.454896	0	0.653288	0	0.308896	0	0.559701	0
IL11A	interleukin 11	NOFU_GENE_3_0008611	Nofu_GRZ_cDNA_3_0171270	ENSDARG00000037859		53	0	5.07	3.4	0.6		41	0	4.99	1.06	0.29		5.04789	2	4.38411	2	2.2369	0	4.96704	2	2.85019	0	1.52431	0	0.879039	0	0.782029	0	1.03178	0
IL11B	interleukin 11	NOFU_GENE_3_0008612	Nofu_GRZ_cDNA_3_0017284	ENSDARG00000058557		45	0	11.26	14.47	1.93		48	0	5.68	9.68	2.11		2.99573	2	3.22298	2	1.10407	0	2.12232	0	2.71937	2	1.2119	0	0.895736	0	-0.53643	0	0.765041	0
IL11RA	interleukin 11 receptor, alpha	NOFU_GENE_3_0008613	Nofu_GRZ_cDNA_3_0193445	ENSDARG00000026736	ENSG00000137070	58	0	5.65	8.07	4.44		56	0	7.09	6.82	3.47		0.895607	0	1.03441	2	0.69714	0	1.03851	0	0.933337	0	0.608774	0	0.729061	0	0.278504	0	0.704083	0
IL12RB2	interleukin 12 receptor, beta 2	NOFU_GENE_3_0008615	Nofu_GRZ_cDNA_3_0007694	ENSDARG00000052157	ENSG00000081985	1	0	-5.95	-11.44	-8.55		6	0	-7.35	-3.19	-7.41		-0.496639	0	-1.29169	2	-0.827049	0	-0.675273	0	-0.344435	0	-0.648698	0	0.24328	0	-0.086557	0	-1.15871	0
IL17RA (2 OF 4)	interleukin 17 receptor A	NOFU_GENE_3_0008621	Nofu_GRZ_cDNA_3_0017308	ENSDARG00000058244	ENSG00000177663	0	0	-26.45	-55.03	-52.67		15	0	-49.63	-50.03	-58.8		-0.382401	0	-1.07037	2	-0.95142	0	-0.849867	0	-0.933811	0	-1.04584	0	-0.609239	0	-1.03559	0	-0.888769	0
IL17RE	interleukin 17 receptor E	NOFU_GENE_3_0008625	Nofu_GRZ_cDNA_3_0016184	ENSDARG00000089131	ENSG00000163701	56	0	6.6	9.16	3.04		48	0	6.56	11.47	1.3		1.26479	0	1.44424	2	0.673423	0	1.23364	0	1.6947	2	0.35009	0	0.732329	0	0.200615	0	0.57161	0
IL1B	interleukin 1, beta	NOFU_GENE_3_0008627	Nofu_GRZ_cDNA_3_0209138	ENSDARG00000005419	ENSG00000125538	58	0	5.12	7.5	5.98		31	0	0.12	-0.43	18.63		1.57582	0	1.87578	0	1.68831	0	-0.00609758	0	-0.374991	0	3.0487	0	2.68848	0	-1.55591	0	3.56591	0
IL2RB	interleukin 2 receptor, beta	NOFU_GENE_3_0008638	Nofu_GRZ_cDNA_3_0204850	ENSDARG00000075720	ENSG00000100385	4	0	-5.77	-6.03	-3.71		6	0	-4.12	-2.3	-4.18		-1.53241	0	-1.77256	2	-0.837538	0	-0.945102	0	-0.546289	0	-0.930615	0	-0.163954	0	0.0806746	0	-0.754254	0
ILDR1A	immunoglobulin-like domain containing receptor 1	NOFU_GENE_3_0008648	Nofu_GRZ_cDNA_3_0161478	ENSDARG00000090704	ENSG00000145103	53	0	25.17	6.54	-1.23		45	0	11.08	12.27	-0.75		1.9705	2	0.706529	0	-0.286134	0	1.1475	0	1.18573	0	-0.145873	0	-0.476185	0	-0.324246	0	-0.568328	0
IMPDH2	IMP (inosine 5-monophosphate) dehydrogenase 2	NOFU_GENE_3_0008677	Nofu_GRZ_cDNA_3_0208492	ENSDARG00000006900	ENSG00000178035	0	0	-24.51	-33.89	-31.05		3	0	-31.01	-32.23	-44.26		-0.624591	0	-1.08297	2	-0.908326	0	-0.876631	0	-0.990447	0	-1.44158	2	-0.971861	0	-1.0991	0	-0.706487	0
INHBA (1 OF 2)	inhibin, beta A	NOFU_GENE_3_0008694	Nofu_GRZ_cDNA_3_0178776	ENSDARG00000012671	ENSG00000122641	48	0	1.46	2.39	0.62		50	0	0.92	2.14	0.61		2.44759	0	2.93151	2	1.49376	0	1.8353	0	2.82476	0	1.51874	0	-0.14261	0	-0.107689	0	0.634464	0
INSRB	insulin receptor	NOFU_GENE_3_0008731	Nofu_GRZ_cDNA_3_0000245	ENSDARG00000011948	ENSG00000171105	54	0	7.62	4.93	4.09		46	0	9.09	6.54	6.96		1.05528	0	0.629655	0	0.605142	0	1.17825	2	0.835682	0	0.975139	0	1.30801	0	0.899482	0	0.889326	0
IP6K2	inositol hexaphosphate kinase 2	NOFU_GENE_3_0008749	Nofu_GRZ_cDNA_3_0007216	ENSDARG00000008310	ENSG00000068745	53	0	20.81	8.55	2.72		45	0	18.45	21.57	4.61		2.8276	2	1.69295	0	0.818756	0	2.66893	2	2.7968	2	1.2391	0	1.00827	0	1.04593	0	0.976164	0
IQSEC2 (1 OF 2)	IQ motif and Sec7 domain 2	NOFU_GENE_3_0008775	Nofu_GRZ_cDNA_3_0000052	ENSDARG00000077709	ENSG00000124313	36	0	0.54	2.17	1.56		50	0	0.91	1.91	0.97		0.440839	0	1.1478	0	0.978641	0	0.651856	0	1.07607	0	0.708449	0	0.453358	0	0.386275	0	0.637697	0
IRG1L	pep:novel group:BROADS1:groupIV:12158019:12160272:-1 gene:ENSGACG00000018250 transcript:ENSGACT00000024171	NOFU_GENE_3_0008795	Nofu_GRZ_cDNA_3_0133515	ENSDARG00000062788		33	0	4.48	23.78	-2.13		33	0	-2.4	11.44	-0.54		0.627792	0	1.89396	0	-0.5294	0	-0.624478	0	1.202	0	-0.110629	0	-0.339997	0	-3.04133	0	0.115247	0
IRS2	pep:novel chromosome:MEDAKA1:21:28209268:28212354:-1 gene:ENSORLG00000017981 transcript:ENSORLT00000022517	NOFU_GENE_3_0008797	Nofu_GRZ_cDNA_3_0184642	ENSDARG00000037099	ENSG00000185950	48	0	1.2	2.17	0.63		41	0	6.96	1.61	0.78		0.723631	0	0.997666	0	0.367471	0	2.27157	2	0.802782	0	0.503539	0	0.296293	0	0.622171	0	0.878347	0
ISCA1	iron-sulfur cluster assembly 1 homolog (S. cerevisiae)	NOFU_GENE_3_0008809	Nofu_GRZ_cDNA_3_0051453	ENSDARG00000051956	ENSG00000135070	54	0	2.97	1.8	1.62		56	0	3.49	2.74	2.29		1.42267	0	0.895353	0	0.904201	0	1.57086	2	1.24885	0	1.20238	0	1.05664	0	1.29722	0	1.04102	0
ISG15	ISG15 ubiquitin-like modifier	NOFU_GENE_3_0008829	Nofu_GRZ_cDNA_3_0097866	ENSDARG00000086374	ENSG00000187608	48	0	5.34	8.11	0.46		52	0	6.51	1.6	3.08		2.804	2	3.22466	2	0.535776	0	2.97565	2	1.37833	0	2.15874	0	1.97608	0	-1.34612	0	-0.835219	0
ISYNA1	inositol-3-phosphate synthase 1	NOFU_GENE_3_0008843	Nofu_GRZ_cDNA_3_0195386	ENSDARG00000052758		15	0	-10.87	-8.87	-9.51		15	0	-11.03	-8.25	-9.81		-2.83783	2	-1.88032	0	-2.06664	0	-3.01166	2	-1.62179	0	-2.17214	0	-1.40597	0	-2.40938	2	-2.86449	2
ITGA2B	integrin, alpha 9	NOFU_GENE_3_0008854	Nofu_GRZ_cDNA_3_0009387	ENSDARG00000061186	ENSG00000115232	36	0	0.43	7.36	2.72		36	0	0.15	5.14	1.69		0.183834	0	1.62757	3	0.856979	0	-0.00010025	0	1.31059	0	0.624861	0	0.932267	0	0.787729	0	1.19125	0
ITGA5	integrin, alpha 5 (fibronectin receptor, alpha polypeptide)	NOFU_GENE_3_0008857	Nofu_GRZ_cDNA_3_0207422	ENSDARG00000006353	ENSG00000161638	50	0	3.66	10.48	5.88		58	0	4.39	7.88	5.45		0.866952	0	1.60974	2	1.15466	0	0.951791	0	1.36418	0	1.14391	0	0.871093	0	0.500168	0	1.37377	0
ITGB3A	pep:novel chromosome:MEDAKA1:8:5690040:5702970:-1 gene:ENSORLG00000003389 transcript:ENSORLT00000004215	NOFU_GENE_3_0008874	Nofu_GRZ_cDNA_3_0000762	ENSDARG00000045070	ENSG00000259207	36	0	0.15	9.51	3.33		36	0	-0.43	7.22	3.15		0.0407281	0	1.50158	2	0.744777	0	-0.194887	0	1.27254	2	0.755753	0	-0.178028	0	0.38843	0	0.224388	0
ITGB3B	Integrin beta	NOFU_GENE_3_0008875	Nofu_GRZ_cDNA_3_0010473	ENSDARG00000045070	ENSG00000259207	50	0	2.35	16.61	4.61		36	0	1.05	12.29	3.7		0.584209	0	2.06685	3	0.946617	0	0.224927	0	1.76343	2	0.840096	0	0.579512	0	0.596128	0	0.370757	0
ITGB8	integrin, beta 8	NOFU_GENE_3_0008879	Nofu_GRZ_cDNA_3_0208120	ENSDARG00000028222	ENSG00000105855	50	0	3.75	15.05	4.28		56	0	3.47	3.43	2.03		0.527077	0	1.35302	0	0.530585	0	0.44476	0	0.396361	0	0.307277	0	-0.554706	0	-1.67346	2	0.463344	0
JAGN1B	jagunal homolog 1 (Drosophila)	NOFU_GENE_3_0008915	Nofu_GRZ_cDNA_3_0194560	ENSDARG00000014995	ENSG00000171135	2	0	-15.59	-24.6	-7.62		4	0	-18.31	-13.99	-9.91		-0.4009	0	-0.815112	2	-0.235486	0	-0.503085	0	-0.457626	0	-0.246003	0	-0.21753	0	0.00447172	0	-0.199538	0
JARID2B	jumonji, AT rich interactive domain 2b	NOFU_GENE_3_0008927	Nofu_GRZ_cDNA_3_0175575	ENSDARG00000062268	ENSG00000008083	50	0	2.73	8.45	1.96		49	0	1.08	3.34	4.39		0.514072	0	1.11823	2	0.344341	0	0.198481	0	0.517049	0	0.766615	0	0.720302	0	0.915284	0	0.61354	0
JHDM1D (2 OF 2)	jumonji C domain containing histone demethylase 1 homolog D (S. cerevisiae)	NOFU_GENE_3_0008934	Nofu_GRZ_cDNA_3_0180880	ENSDARG00000018559	ENSG00000006459	53	0	10.35	5.77	2.83		54	0	16.28	6.64	5.6		0.98722	0	0.502176	0	0.291498	0	1.34396	2	0.601634	0	0.608111	0	0.639126	0	0.503319	0	0.473935	0
JUN	jun proto-oncogene	NOFU_GENE_3_0008954	Nofu_GRZ_cDNA_3_0016022	ENSDARG00000043531	ENSG00000177606	45	0	77.65	85.53	11.63		53	0	47.2	32.2	12.36		1.96936	2	1.98066	2	0.480423	0	1.44141	0	1.0496	0	0.548904	0	-0.639025	0	-0.442539	0	0.387884	0
JUN (2 OF 2)	jun proto-oncogene	NOFU_GENE_3_0008955	Nofu_GRZ_cDNA_3_0163179	ENSDARG00000043531	ENSG00000177606	53	0	52.63	23.38	0.03		53	0	37.72	17.54	1.37		1.9595	2	1.08704	0	-0.0465363	0	1.59678	2	0.872311	0	0.0960062	0	-0.23197	0	-0.158679	0	-0.234365	0
JUNBL	jun B proto-oncogene	NOFU_GENE_3_0008957	Nofu_GRZ_cDNA_3_0165998	ENSDARG00000074378	ENSG00000171223	53	0	217.12	116.8	36.65		41	0	199.61	37.66	26.17		2.79202	2	1.95761	0	0.959335	0	2.64706	2	0.925246	0	0.776853	0	1.60116	0	-0.996118	0	0.738652	0
JUND	jun D proto-oncogene	NOFU_GENE_3_0008958	Nofu_GRZ_cDNA_3_0016161	ENSDARG00000067850	ENSG00000130522	53	0	18.7	7.7	2.25		48	0	4.81	8.16	0.88		2.18713	2	1.19834	0	0.462778	0	0.894207	0	1.26755	0	0.218	0	0.427767	0	-0.581221	0	0.385256	0
KANK3	KN motif and ankyrin repeat domains 3	NOFU_GENE_3_0008967	Nofu_GRZ_cDNA_3_0003690	ENSDARG00000076566	ENSG00000186994	53	0	19.96	10.4	3.16		53	0	17.98	8.62	1.44		1.62588	2	0.943904	0	0.364755	0	1.46758	2	0.834387	0	0.199008	0	0.133867	0	0.34753	0	0.200647	0
KCNAB1	potassium voltage-gated channel, shaker-related subfamily, beta member 1	NOFU_GENE_3_0009011	Nofu_GRZ_cDNA_3_0176132	ENSDARG00000008140	ENSG00000169282	59	0	1.26	2.14	1.92		36	0	0.44	2.72	1.46		0.733179	0	0.963544	0	0.962354	0	0.256851	0	1.18688	2	0.820822	0	0.241912	0	0.98721	0	0.868996	0
KCNJ8	potassium inwardly-rectifying channel, subfamily J, member 8	NOFU_GENE_3_0009070	Nofu_GRZ_cDNA_3_0176731	ENSDARG00000045589	ENSG00000121361	50	0	0.85	4.26	1.49		36	0	0.13	2.73	1.81		1.11845	0	2.65825	2	1.57246	0	0.168242	0	2.16341	2	1.81512	0	0.426103	0	0.884865	0	0.956342	0
KCNK3 (2 OF 2)	potassium channel, subfamily K, member 3	NOFU_GENE_3_0009081	Nofu_GRZ_cDNA_3_0028288	ENSDARG00000052898	ENSG00000171303	53	0	5.93	2.15	0		53	0	9.61	2.92	0.32		5.87622	2	4.36234	2	-0.0781166	0	6.53194	2	4.77956	2	2.04149	0	0.825108	0	0.21834	0	0.0354627	0
KCNK5 (1 OF 2)	potassium channel, subfamily K, member 5	NOFU_GENE_3_0009085	Nofu_GRZ_cDNA_3_0179749	ENSDARG00000023587	ENSG00000164626	4	0	-21.51	-21	-12.13		15	0	-17.92	-16.93	-19.68		-1.32181	2	-1.40531	2	-0.667749	0	-1.02848	0	-1.02719	0	-1.15984	0	-0.843465	0	-0.613122	0	-0.330621	0
KCNMB4	potassium large conductance calcium-activated channel, subfamily M, beta member 4	NOFU_GENE_3_0009090	Nofu_GRZ_cDNA_3_0031659			15	0	-48.24	-54.25	-49		15	0	-50.81	-47.88	-51.43		-1.88717	0	-2.58739	2	-1.99144	0	-2.12616	2	-1.95254	0	-2.16603	2	-1.45197	0	-1.33771	0	-1.75793	0
KCNS1	potassium voltage-gated channel, delayed-rectifier, subfamily S, member 1	NOFU_GENE_3_0009103	Nofu_GRZ_cDNA_3_0025611	ENSDARG00000026084	ENSG00000124134	4	0	-3.82	-4.09	-2.55		7	0	-5.34	-2.87	-3.23		-0.960873	0	-1.18224	0	-0.612826	0	-1.64978	2	-0.758735	0	-0.762976	0	-0.245196	0	-0.00553285	0	-0.15169	0
KCTD6	potassium channel tetramerisation domain containing 6	NOFU_GENE_3_0009128	Nofu_GRZ_cDNA_3_0208905	ENSDARG00000023703	ENSG00000168301	4	0	-4.95	-5.38	-2.87		15	0	-5.91	-4.3	-4.77		-0.791515	0	-1.00548	2	-0.456978	0	-1.04216	2	-0.756905	0	-0.753045	0	-0.827541	0	-0.703683	0	-0.514196	0
KDM6B (1 OF 2)	lysine (K)-specific demethylase 6B	NOFU_GENE_3_0009154	Nofu_GRZ_cDNA_3_0000085	ENSDARG00000088087	ENSG00000132510	53	0	22.33	6.94	1.52		41	0	20.54	5.69	1.25		1.19846	2	0.369669	0	0.064336	0	1.09966	2	0.311266	0	0.0930012	0	0.42354	0	0.251548	0	0.170847	0
KHDRBS1B	KH domain containing, RNA binding, signal transduction associated 1	NOFU_GENE_3_0009164	Nofu_GRZ_cDNA_3_0038988	ENSDARG00000070475	ENSG00000121774	53	0	9.95	2.66	-0.51		45	0	5.28	4.37	0.28		2.1895	2	0.854455	0	-0.342729	0	1.51803	0	1.26097	0	0.130128	0	-0.522411	0	-0.726405	0	-0.277387	0
KIAA0319L	KIAA0319-like	NOFU_GENE_3_0009186	Nofu_GRZ_cDNA_3_0161036	ENSDARG00000035660	ENSG00000142687	53	0	29.44	15.42	5.73		53	0	25.88	13.87	4.57		1.34126	2	0.730394	0	0.324396	0	1.21862	0	0.68389	0	0.300479	0	-0.171654	0	0.305408	0	0.36096	0
KIAA0664	KIAA0664	NOFU_GENE_3_0009199	Nofu_GRZ_cDNA_3_0181846	ENSDARG00000030913	ENSG00000132361	4	0	-49.9	-50.69	-31.02		15	0	-43.26	-48.93	-54.42		-1.16895	0	-1.32682	2	-0.673421	0	-0.970597	0	-1.23916	0	-1.35064	2	-0.731441	0	-0.305907	0	-0.949198	0
KIF3C (1 OF 2)	kinesin family member 3C	NOFU_GENE_3_0009306	Nofu_GRZ_cDNA_3_0002513	ENSDARG00000012081	ENSG00000101350	27	0	-2.58	-8.49	-7.99		6	0	-10.03	-6.87	-10.87		-0.220047	0	-1.02377	0	-0.889437	0	-1.18092	0	-0.782463	0	-1.30284	2	-1.55219	0	-1.3578	2	-1.34986	0
KLF1	Kruppel-like factor 1 (erythroid)	NOFU_GENE_3_0009334	Nofu_GRZ_cDNA_3_0177035	ENSDARG00000017400		3	0	-16.8	-12.02	-20.5		0	0	-14.43	-20.92	-21.88		-1.65076	0	-1.08899	0	-2.60674	0	-1.35293	0	-2.77028	0	-3.1053	0	-0.270147	0	0.493893	0	-0.254576	0
KLF11 (1 OF 2)	Kruppel-like factor 11	NOFU_GENE_3_0009335	Nofu_GRZ_cDNA_3_0012871	ENSDARG00000013794	ENSG00000172059	53	0	14.08	6.72	1.88		53	0	26.45	7.99	-1.04		0.907192	0	0.38102	0	0.104636	0	1.37828	2	0.484111	0	-0.105611	0	1.14632	0	0.799729	0	0.551673	0
KLF9	Kruppel-like factor 9	NOFU_GENE_3_0009349	Nofu_GRZ_cDNA_3_0030517	ENSDARG00000068194	ENSG00000119138	56	0	1.18	1.11	0.65		54	0	4.19	1.71	2.53		3.58739	0	3.35939	0	2.76658	0	5.32178	2	3.97324	2	4.59805	2	4.04928	0	2.9556	0	4.2262	0
KLK13	kallikrein-related peptidase 13	NOFU_GENE_3_0009393	Nofu_GRZ_cDNA_3_0166513	ENSDARG00000073742		49	0	1.5	14.72	22.76		55	0	5.93	3.77	6.3		0.861512	0	3.06109	0	3.69885	0	2.0324	0	1.5252	0	2.16571	0	1.70594	0	-1.65484	0	3.5066	0
KREMEN1	kringle containing transmembrane protein 1	NOFU_GENE_3_0009420	Nofu_GRZ_cDNA_3_0004569	ENSDARG00000062579	ENSG00000183762	41	0	7.74	0.4	-0.24		53	0	3.9	1.85	-0.79		1.48023	2	0.00550677	0	-0.137078	0	0.912366	0	0.409009	0	-0.30657	0	0.0203706	0	0.607681	0	-0.3924	0
KRT18	keratin 18	NOFU_GENE_3_0009428	Nofu_GRZ_cDNA_3_0030997	ENSDARG00000018404	ENSG00000111057	50	0	207.38	420.1	153.06		50	0	147.21	352.59	86.04		0.808874	0	1.21317	2	0.590428	0	0.571908	0	1.0956	0	0.388725	0	0.0312677	0	0.397867	0	0.237066	0
L3MBTL1B	l(3)mbt-like 3 (Drosophila)	NOFU_GENE_3_0009473	Nofu_GRZ_cDNA_3_0003073	ENSDARG00000074346		7	0	-2.91	-1.21	-2.03		15	0	-1.54	-1.59	-1.74		-0.902633	2	-0.443445	0	-0.621649	0	-0.435125	0	-0.529012	0	-0.477118	0	0.112171	0	-0.131438	0	-0.194164	0
LACC1	laccase (multicopper oxidoreductase) domain containing 1	NOFU_GENE_3_0009477	Nofu_GRZ_cDNA_3_0033686	ENSDARG00000076914	ENSG00000179630	8	0	-2.06	-1.26	-0.11		7	0	-2.76	-1.85	-1.09		-0.998447	0	-0.647122	0	-0.104839	0	-1.61626	2	-0.957246	0	-0.446009	0	-0.181826	0	-0.790222	0	-0.0966625	0
LAD1	pep:novel chromosome:TETRAODON8:9:4627222:4631953:1 gene:ENSTNIG00000015034 transcript:ENSTNIT00000018309	NOFU_GENE_3_0009489	Nofu_GRZ_cDNA_3_0028364	ENSDARG00000022698	ENSG00000159166	36	0	5.59	16.39	10.78		36	0	0.91	14.84	6.92		0.875061	0	1.6711	3	1.33546	0	0.125719	0	1.59622	2	1.0281	0	-0.249066	0	0.318526	0	0.437491	0
LAMA4	laminin, alpha 4	NOFU_GENE_3_0009494	Nofu_GRZ_cDNA_3_0001158	ENSDARG00000020785	ENSG00000112769	36	0	0.96	18.47	6.19		36	0	-0.91	8.78	3.9		0.199411	0	1.84745	3	0.926466	0	-0.283606	0	1.15598	0	0.687704	0	0.164412	0	0.31011	0	1.04168	0
LAMB2	laminin, beta 2 (laminin S)	NOFU_GENE_3_0009498	Nofu_GRZ_cDNA_3_0207478	ENSDARG00000002084	ENSG00000172037	36	0	4.34	18.2	12.54		49	0	3.86	8.01	9.18		0.419034	0	1.14789	2	0.941817	0	0.338659	0	0.600696	0	0.775176	0	0.352927	0	0.259676	0	0.513739	0
LBH	limb bud and heart development homolog (mouse)	NOFU_GENE_3_0009537	Nofu_GRZ_cDNA_3_0069622	ENSDARG00000087377	ENSG00000213626	15	0	-23.67	-26.36	-21.05		15	0	-26.64	-21.73	-28.4		-1.37608	2	-1.77362	3	-1.19662	0	-1.72217	2	-1.29277	0	-1.91151	2	-1.57212	0	-1.01965	0	-1.17348	0
LDLR (2 OF 3)	low density lipoprotein receptor	NOFU_GENE_3_0009588	Nofu_GRZ_cDNA_3_0010551	ENSDARG00000029476	ENSG00000130164	54	0	21.4	10.48	6.03		58	0	10.08	16.26	8.36		1.13513	0	0.544904	0	0.367866	0	0.631056	0	0.834526	0	0.540879	0	-0.123047	0	-0.262565	0	-0.844691	0
LECT2 (3 OF 3)	leukocyte cell-derived chemotaxin 2	NOFU_GENE_3_0009596	Nofu_GRZ_cDNA_3_0044718	ENSDARG00000033227	ENSG00000145826	48	0	31.48	62.83	-1.25		41	0	20.25	2.04	2.76		1.75939	0	2.39761	2	-0.17446	0	1.28894	0	0.0942487	0	0.260507	0	1.45749	0	-1.11746	0	-0.9993	0
LEPRE1	leucine proline-enriched proteoglycan (leprecan) 1	NOFU_GENE_3_0009610	Nofu_GRZ_cDNA_3_0010023	ENSDARG00000071212	ENSG00000117385	36	0	0.94	8.2	3.11		36	0	0.46	5.27	1.96		0.241016	0	1.26543	2	0.640297	0	0.0787077	0	0.932465	0	0.468331	0	0.319827	0	-0.0830995	0	0.282177	0
LEPREL1	leprecan-like 1	NOFU_GENE_3_0009611	Nofu_GRZ_cDNA_3_0160927	ENSDARG00000071448	ENSG00000090530	50	0	2.23	10.62	4.21		58	0	3.8	5.67	3.44		0.302465	0	0.948389	0	0.472127	0	0.448977	0	0.569938	0	0.437011	0	-0.127493	0	-0.346934	0	0.412697	0
LGALS3L	pep:known chromosome:MEDAKA1:22:1670687:1674520:-1 gene:ENSORLG00000010150 transcript:ENSORLT00000012726	NOFU_GENE_3_0009627	Nofu_GRZ_cDNA_3_0003264	ENSDARG00000044001	ENSG00000131981	36	0	-1.47	6.17	1.15		35	0	0.25	2.8	5.54		-0.364188	0	0.804964	0	0.182751	0	-0.00214915	0	0.389646	0	0.850452	0	-0.180649	0	-0.46039	0	0.0782602	0
LGR4	leucine-rich repeat containing G protein-coupled receptor 4	NOFU_GENE_3_0009639	Nofu_GRZ_cDNA_3_0159878	ENSDARG00000060542	ENSG00000205213	1	0	-8.85	-13.34	-9.46		0	0	-8.23	-11.39	-12.03		-0.906702	0	-1.85976	2	-1.05292	0	-0.836476	0	-1.42241	2	-1.44783	2	-0.648759	0	-0.202794	0	-0.820449	0
LIMA1 (2 OF 2)	LIM domain and actin binding 1	NOFU_GENE_3_0009671	Nofu_GRZ_cDNA_3_0181320	ENSDARG00000074020	ENSG00000050405	53	0	34.15	21.43	2.77		48	0	28.77	43.78	6.98		1.33969	2	0.858025	0	0.113987	0	1.17228	2	1.47396	2	0.385012	0	0.0629193	0	-0.0506883	0	-0.0191447	0
LIMK2	LIM domain kinase 2	NOFU_GENE_3_0009679	Nofu_GRZ_cDNA_3_0183772	ENSDARG00000005104	ENSG00000182541	41	0	22.48	4.94	3.02		45	0	60.77	45.72	7.68		0.850687	0	0.110287	0	0.0907892	0	1.67101	2	1.30299	0	0.341444	0	0.499748	0	0.599546	0	0.182431	0
LIPH	pep:novel group:BROADS1:groupVII:22193552:22198298:1 gene:ENSGACG00000020673 transcript:ENSGACT00000027391	NOFU_GENE_3_0009705	Nofu_GRZ_cDNA_3_0163242	ENSDARG00000007108	ENSG00000163898	54	0	8.87	4.91	3.82		54	0	13.06	8.16	5.74		1.14866	0	0.615107	0	0.560246	0	1.47109	2	0.977753	0	0.831096	0	1.63418	2	0.965211	0	0.972427	0
LMBR1L	limb region 1 homolog (mouse)-like	NOFU_GENE_3_0009718	Nofu_GRZ_cDNA_3_0194490	ENSDARG00000004745	ENSG00000139636	27	0	-1.59	-5.05	-4.23		12	0	-1.03	-2.5	-4.63		-0.335395	0	-1.64328	2	-1.18864	0	-0.225135	0	-0.671728	0	-1.32155	0	-0.102362	0	-0.322491	0	-0.656849	0
LMCD1	LIM and cysteine-rich domains 1	NOFU_GENE_3_0009722	Nofu_GRZ_cDNA_3_0004581	ENSDARG00000002002	ENSG00000071282	53	0	53.48	23.84	-0.43		45	0	30.71	35.38	0.05		4.13146	2	2.97904	2	-0.255337	0	3.36274	2	3.4944	2	0.00941883	0	-0.342831	0	-0.341254	0	-0.32573	0
LMO2	LIM domain only 2 (rhombotin-like 1)	NOFU_GENE_3_0009734	Nofu_GRZ_cDNA_3_0030529	ENSDARG00000095019	ENSG00000135363	15	0	-9.28	-10.11	-8.37		15	0	-11.32	-10.18	-11.81		-0.952798	0	-1.19376	0	-0.865583	0	-1.32189	0	-1.17956	0	-1.35831	0	-0.574192	0	-0.297987	0	-0.273439	0
LMOD1 (2 OF 2)	leiomodin 1 (smooth muscle)	NOFU_GENE_3_0009740	Nofu_GRZ_cDNA_3_0159365	ENSDARG00000077261	ENSG00000163431	36	0	0.35	16.29	8.04		36	0	-2.33	14.87	5.22		0.0426576	0	1.3159	2	0.839953	0	-0.474695	0	1.26337	0	0.631548	0	0.0793269	0	0.712189	0	0.380377	0
LOC100334296	c-C motif chemokine 4-like	NOFU_GENE_3_0009826	Nofu_GRZ_cDNA_3_0096290	ENSDARG00000041835	ENSG00000006606	4	0	-4.7	-4.56	-3.12		4	0	-5.4	-4.58	-2.38		-1.89195	0	-1.90411	0	-0.984736	0	-2.6304	2	-1.89711	0	-0.675007	0	-1.06082	0	-0.95245	0	-0.760352	0
LOC100536304	hypothetical protein LOC100536304	NOFU_GENE_3_0009892	Nofu_GRZ_cDNA_3_0180561	ENSDARG00000089797		45	0	2.51	2.1	0.32		53	0	2.05	1.2	0.59		2.30596	2	1.97304	2	0.546717	0	2.06205	2	1.43225	0	0.945909	0	-0.238754	0	0.459586	0	0.629511	0
LOC257642	LRRG00134	NOFU_GENE_3_0009908	Nofu_GRZ_cDNA_3_0141800			15	0	-3574.85	-3682.15	-3623.31		15	0	-3617.72	-3591.77	-3671.09		-3.55135	2	-4.22133	2	-3.81643	2	-3.77215	2	-3.71931	2	-4.03358	2	-2.99457	0	-3.26083	2	-3.58663	2
LONP2	lon peptidase 2, peroxisomal	NOFU_GENE_3_0009957	Nofu_GRZ_cDNA_3_0175634	ENSDARG00000004896	ENSG00000102910	2	0	-9.81	-12.74	-3.65		1	0	-4.02	-8.77	-6.25		-0.483657	0	-0.791279	0	-0.221372	0	-0.193421	0	-0.527173	0	-0.297537	0	0.177156	0	0.180206	0	0.0465209	0
LPIN1 (1 OF 2)	lipin 1	NOFU_GENE_3_0009991	Nofu_GRZ_cDNA_3_0004462	ENSDARG00000020239	ENSG00000134324	58	0	9.66	16.99	11		55	0	26.54	8.49	33.49		2.54262	2	3.12764	2	2.65325	0	3.84816	2	2.28537	0	4.15074	2	1.72517	0	2.68995	2	3.01164	2
LPL	lipoprotein lipase	NOFU_GENE_3_0009996	Nofu_GRZ_cDNA_3_0178797	ENSDARG00000087697	ENSG00000175445	24	0	-6.23	7.77	8.05		47	0	10.36	5.74	16.8		-0.943212	0	0.535496	0	0.639821	0	0.848555	0	0.427236	0	1.18938	0	-0.590627	0	0.0488888	0	0.339786	0
LRP1	low density lipoprotein receptor-related protein 1	NOFU_GENE_3_0010033	Nofu_GRZ_cDNA_3_0000747	ENSDARG00000029146	ENSG00000123384	36	0	0.31	21.1	11.26		34	0	2.24	11.67	10.95		0.0145894	0	0.947256	2	0.611064	0	0.12075	0	0.587251	0	0.646867	0	0.0234564	0	-0.238164	0	0.174566	0
LRP5	low density lipoprotein receptor-related protein 5	NOFU_GENE_3_0010042	Nofu_GRZ_cDNA_3_0192876			15	0	-70.69	-66.75	-68.5		15	0	-69.91	-64.9	-70.36		-2.4042	2	-2.22247	2	-2.27577	2	-2.36137	2	-2.07255	2	-2.37769	2	-2.08781	0	-2.0984	2	-2.21225	2
LRRC17 (1 OF 2)	leucine rich repeat containing 17	NOFU_GENE_3_0010060	Nofu_GRZ_cDNA_3_0177282	ENSDARG00000037960	ENSG00000128606	21	0	-0.68	-0.16	1.48		20	0	-1.01	-0.13	-0.3		-1.17952	0	-0.328689	0	1.05719	0	-2.49247	0	-0.262156	0	-0.411346	0	0.353078	0	-0.919876	0	1.4308	0
LRRC32	leucine rich repeat containing 32	NOFU_GENE_3_0010072	Nofu_GRZ_cDNA_3_0208049	ENSDARG00000040621	ENSG00000137507	50	0	13.84	49.85	19.01		56	0	31.87	28.96	15.31		0.866325	0	1.86309	3	1.04099	0	1.48702	2	1.34641	2	0.927291	0	0.540874	0	0.351085	0	0.906889	0
LRRN4	leucine rich repeat neuronal 4	NOFU_GENE_3_0010123	Nofu_GRZ_cDNA_3_0044830	ENSDARG00000088247	ENSG00000125872	34	0	0.1	2.05	2.6		36	0	-0.28	1.46	0.49		0.0637043	0	0.958172	0	1.23496	0	-0.292499	0	0.744908	0	0.329396	0	-0.387935	0	0.10755	0	0.574478	0
LTBP2	latent transforming growth factor beta binding protein 2	NOFU_GENE_3_0010161	Nofu_GRZ_cDNA_3_0000892	ENSDARG00000056922	ENSG00000049323	50	0	1.25	5.14	2.42		58	0	2.84	4.36	1.72		0.99052	0	2.21976	3	1.50397	0	1.65042	0	2.06175	2	1.23981	0	1.24455	0	0.652842	0	0.410917	0
LTBP3	latent transforming growth factor beta binding protein 3	NOFU_GENE_3_0010162	Nofu_GRZ_cDNA_3_0155011	ENSDARG00000035682	ENSG00000168056	36	0	0.03	7.53	4.72		36	0	-1.27	6.6	2.46		0.00269589	0	0.90415	2	0.674038	0	-0.332876	0	0.835403	0	0.417008	0	0.101002	0	-0.0814182	0	-0.0828715	0
LZIC	leucine zipper and CTNNBIP1 domain containing	NOFU_GENE_3_0010201	Nofu_GRZ_cDNA_3_0032856	ENSDARG00000055899	ENSG00000162441	15	0	-169.67	-172.31	-174.82		15	0	-172.76	-166.11	-174.96		-2.901	2	-3.17595	2	-3.25075	2	-3.11319	2	-2.81588	2	-3.22086	2	-2.36721	0	-2.8343	2	-3.07239	2
MAA_07736	Copper radical oxidase	NOFU_GENE_3_0010213	Nofu_GRZ_cDNA_3_0202286	ENSDARG00000052556		51	0	57.95	10.67	-42.26		7	0	-77.87	-42.77	-26.05		0.320316	0	-0.0645603	0	-0.355533	0	-0.62044	0	-0.401229	0	-0.181916	0	-1.13088	0	-1.64982	2	-0.777786	0
MACC1	metastasis associated in colon cancer 1	NOFU_GENE_3_0010220	Nofu_GRZ_cDNA_3_0008314	ENSDARG00000040717	ENSG00000183742	53	0	7.93	4.29	0.8		45	0	10.13	8.07	1.49		1.68197	2	1.01906	0	0.238962	0	1.92812	2	1.6012	0	0.494349	0	0.531697	0	0.898287	0	0.676107	0
MAFBB	v-maf musculoaponeurotic fibrosarcoma oncogene homolog B (avian)	NOFU_GENE_3_0010233	Nofu_GRZ_cDNA_3_0208400	ENSDARG00000017121	ENSG00000204103	36	0	2.87	40.78	16.49		58	0	14.18	24.75	13.6		0.151468	0	1.25376	2	0.669868	0	0.590745	0	0.880853	0	0.609784	0	1.51366	0	-0.675995	0	0.637187	0
MAP1LC3C	microtubule-associated protein 1 light chain 3 gamma	NOFU_GENE_3_0010289	Nofu_GRZ_cDNA_3_0165843	ENSDARG00000044638	ENSG00000197769	33	0	2.67	34.76	1.11		33	0	1.64	10.68	1.38		1.15326	0	3.96939	2	0.531932	0	0.75368	0	2.46684	2	0.696897	0	1.25526	0	0.330746	0	1.72423	0
MAP3K13	mitogen-activated protein kinase kinase kinase 13	NOFU_GENE_3_0010305	Nofu_GRZ_cDNA_3_0179795	ENSDARG00000009493	ENSG00000073803	41	0	9.54	2.67	1.12		53	0	15.16	6.42	1.84		1.19332	0	0.325359	0	0.144331	0	1.60067	2	0.810156	0	0.314907	0	0.320183	0	0.342828	0	0.382891	0
MAPK6	mitogen-activated protein kinase 6	NOFU_GENE_3_0010345	Nofu_GRZ_cDNA_3_0209663	ENSDARG00000032103	ENSG00000069956	6	0	-11.25	-7.63	-12.52		14	0	-4.22	-5.34	-13		-0.36562	0	-0.366073	0	-0.470302	0	-0.147909	0	-0.26867	0	-0.438199	0	-0.360429	0	-0.188185	0	-0.075134	0
MARCKSL1 (1 OF 2)	MARCKS-like 1	NOFU_GENE_3_0010379	Nofu_GRZ_cDNA_3_0033558	ENSDARG00000035715	ENSG00000175130	53	0	20.22	14.12	-1.18		41	0	24.63	3.75	-2.79		1.68735	2	1.23673	0	-0.249027	0	1.82257	2	0.396933	0	-0.54075	0	0.788415	0	-0.509649	0	-0.274113	0
MAT1A	methionine adenosyltransferase I, alpha	NOFU_GENE_3_0010403	Nofu_GRZ_cDNA_3_0182957	ENSDARG00000039605	ENSG00000151224	4	0	-13.96	-15.69	-5.02		15	0	-17.28	-12.68	-13.6		-1.52051	2	-2.02413	2	-0.456436	0	-2.39589	3	-1.40171	0	-1.45844	0	-0.58337	0	-0.666929	0	0.369061	0
MBD3 (1 OF 2)	methyl-CpG binding domain protein 3	NOFU_GENE_3_0010427	Nofu_GRZ_cDNA_3_0009652	ENSDARG00000061774	ENSG00000071655	1	0	-5.15	-7.3	-4.67		3	0	-3.97	-5.47	-7.62		-0.632332	0	-1.12535	2	-0.61085	0	-0.484072	0	-0.783796	0	-1.06455	0	-0.125344	0	0.104707	0	-0.45415	0
MBD5	methyl-CpG binding domain protein 5	NOFU_GENE_3_0010431	Nofu_GRZ_cDNA_3_0176014	ENSDARG00000059581	ENSG00000166987	7	0	-3.28	-2.13	-1.74		7	0	-3.08	-1.85	-2.35		-0.836239	2	-0.614457	0	-0.440942	0	-0.796964	2	-0.51288	0	-0.549152	0	-0.644009	0	-0.615963	0	-0.647962	0
MCM3	minichromosome maintenance complex component 3	NOFU_GENE_3_0010478	Nofu_GRZ_cDNA_3_0161802	ENSDARG00000024204	ENSG00000112118	6	0	-43.08	-27.22	-38.59		1	0	-37.09	-46.07	-35.18		-1.47876	0	-0.878579	0	-1.27687	0	-1.19816	0	-1.7589	2	-1.07427	0	-0.280785	0	-1.5743	0	-0.14365	0
MCM5	MCM5 minichromosome maintenance deficient 5 (S. cerevisiae)	NOFU_GENE_3_0010481	Nofu_GRZ_cDNA_3_0006761	ENSDARG00000019507	ENSG00000100297	15	0	-21.85	-16.6	-19.71		15	0	-19.32	-22.67	-18.13		-1.94385	2	-1.32035	0	-1.62726	0	-1.57945	0	-2.19213	2	-1.37701	0	-0.768469	0	-2.0163	2	-0.412033	0
MCTP2 (2 OF 2)	multiple C2 domains, transmembrane 2	NOFU_GENE_3_0010497	Nofu_GRZ_cDNA_3_0017739	ENSDARG00000001414	ENSG00000140563	53	0	17.67	10.46	5.05		48	0	12.42	20.58	4.24		4.4547	2	3.63928	2	2.77607	0	3.97317	2	4.58621	2	2.59656	0	0.688503	0	0.494873	0	1.83749	0
MDM2	Mdm2 p53 binding protein homolog (mouse)	NOFU_GENE_3_0010512	Nofu_GRZ_cDNA_3_0176329	ENSDARG00000033443	ENSG00000135679	48	0	24.39	34.27	4.97		58	0	16.22	26.9	11.73		1.08091	2	1.24666	2	0.24833	0	0.778517	0	1.06053	2	0.618806	0	0.0408863	0	-0.0108373	0	0.104175	0
MEOX1	mesenchyme homeobox 1	NOFU_GENE_3_0010583	Nofu_GRZ_cDNA_3_0208443	ENSDARG00000007891	ENSG00000005102	41	0	4.57	1.39	0.75		50	0	0.88	3.09	0.82		3.85789	2	2.24294	0	1.66182	0	1.77932	0	3.26903	2	1.79414	0	1.65103	0	0.664659	0	0.87203	0
MERTK	c-mer proto-oncogene tyrosine kinase	NOFU_GENE_3_0010591	Nofu_GRZ_cDNA_3_0160589	ENSDARG00000074695	ENSG00000153208	36	0	2.61	26.13	11		43	0	6.55	3.4	11.44		0.288692	0	1.57541	2	0.903226	0	0.602733	0	0.263492	0	0.980801	0	1.27266	0	-0.702046	0	0.671824	0
METTL7A	pep:novel scaffold:BROADS1:scaffold_27:1704182:1705739:1 gene:ENSGACG00000000665 transcript:ENSGACT00000000858	NOFU_GENE_3_0010633	Nofu_GRZ_cDNA_3_0026817	ENSDARG00000056726	ENSG00000185432	8	0	-1.57	-0.55	-0.06		22	0	-1.62	1.03	-1.51		-0.628269	0	-0.333616	0	-0.089689	0	-0.688021	0	0.190953	0	-0.604803	0	0.0571847	0	0.21181	0	0.436724	0
MFGE8 (2 OF 2)	milk fat globule-EGF factor 8 protein	NOFU_GENE_3_0010652	Nofu_GRZ_cDNA_3_0003459	ENSDARG00000045803	ENSG00000140545	50	0	8.51	17.05	5.91		56	0	10.35	14.08	6.08		0.682859	0	1.02709	2	0.459937	0	0.76804	0	0.910422	0	0.519118	0	0.206579	0	0.549088	0	0.581847	0
MFSD4B	major facilitator superfamily domain containing 4	NOFU_GENE_3_0010670	Nofu_GRZ_cDNA_3_0181650	ENSDARG00000008263	ENSG00000174514	4	0	-157.96	-163.5	-91.7		15	0	-161.32	-162.54	-158.73		-4.79848	2	-8.85454	3	-1.26804	0	-6.01182	2	-7.02898	2	-4.99391	2	-1.30658	0	-1.59912	0	-1.06583	0
MGAT4B	mannosyl (alpha-1,3-)-glycoprotein beta-1,4-N-acetylglucosaminyltransferase, isozyme B	NOFU_GENE_3_0010685	Nofu_GRZ_cDNA_3_0160366	ENSDARG00000004115	ENSG00000161013	34	0	-0.41	1.26	1.99		35	0	0.11	2.57	4.11		-0.282066	0	0.482293	0	0.82896	0	0.0249119	0	0.963377	0	1.455	0	1.17192	0	0.906658	0	1.44504	0
MGLL	monoglyceride lipase	NOFU_GENE_3_0010697	Nofu_GRZ_cDNA_3_0193010	ENSDARG00000036820	ENSG00000074416	47	0	0.75	0.77	2.61		47	0	1.76	1.26	4.43		0.307313	0	0.176696	0	0.77771	0	0.601096	0	0.352477	0	1.21582	0	0.506671	0	0.40435	0	0.773703	0
MHC2DAB	MHC class II antigen	NOFU_GENE_3_0010704	Nofu_GRZ_cDNA_3_0026128	ENSDARG00000055447	ENSG00000179344	0	0	-117.34	-193.58	-162.03		0	0	-87.24	-127.79	-125.15		-0.829392	0	-1.94559	3	-1.38154	0	-0.606602	0	-1.0326	0	-0.903069	0	0.26865	0	0.198821	0	-1.25814	0
MIA2	melanoma inhibitory activity 2	NOFU_GENE_3_0010705	Nofu_GRZ_cDNA_3_0180244	ENSDARG00000078023	ENSG00000150526	51	0	6.55	-1.27	-2.54		51	0	6.84	0.42	-3.7		1.07331	0	-0.490459	0	-0.905803	0	1.05612	0	-0.00356141	0	-1.49178	0	-0.79708	0	-0.507431	0	-0.550235	0
MIB2	mindbomb homolog 2 (Drosophila)	NOFU_GENE_3_0010708	Nofu_GRZ_cDNA_3_0160832	ENSDARG00000087895	ENSG00000101752	54	0	3.74	1.35	1.5		53	0	6.25	3.21	1.48		0.892005	0	0.264824	0	0.380252	0	1.26939	2	0.70323	0	0.420504	0	0.64475	0	0.204392	0	0.256336	0
MID1IP1A	pep:novel chromosome:MEDAKA1:21:10191451:10191972:1 gene:ENSORLG00000011645 transcript:ENSORLT00000014601	NOFU_GENE_3_0010725	Nofu_GRZ_cDNA_3_0092438	ENSDARG00000019302	ENSG00000165175	54	0	41.67	25.98	14.23		56	0	35.91	31.44	23.06		2.74701	2	2.08041	2	1.50913	0	2.54649	2	2.32221	2	2.06388	0	-0.00872711	0	-0.251647	0	0.26022	0
MITFA	microphthalmia-associated transcription factor	NOFU_GENE_3_0010752	Nofu_GRZ_cDNA_3_0008233	ENSDARG00000003732	ENSG00000187098	36	0	0.78	2.61	1.69		57	0	1.65	1.7	2.77		0.912322	0	1.8458	2	1.50092	0	1.47085	0	1.43951	0	2.03301	2	-0.850485	0	-0.401624	0	0.998215	0
MLLT4 (1 OF 2)	myeloid/lymphoid or mixed-lineage leukemia (trithorax homolog, Drosophila), translocated to, 4	NOFU_GENE_3_0010793	Nofu_GRZ_cDNA_3_0000361	ENSDARG00000029472	ENSG00000130396	58	0	8.21	10.33	6.35		54	0	12.81	9.16	6.96		0.925807	0	0.978941	2	0.712272	0	1.24438	2	0.909302	0	0.820684	0	0.442601	0	0.140647	0	0.494492	0
MMP14B	membrane-type matrix metalloproteinase	NOFU_GENE_3_0010822	Nofu_GRZ_cDNA_3_0194334	ENSDARG00000008388	ENSG00000157227	56	0	21.15	19.25	8.98		54	0	16.47	12.63	10.08		1.54885	0	1.35216	0	0.825972	0	1.26926	0	1.02409	0	0.948074	0	0.120439	0	-0.0548235	0	0.983041	0
MMP2	gelatinase A	NOFU_GENE_3_0010829	Nofu_GRZ_cDNA_3_0009130	ENSDARG00000017676	ENSG00000087245	36	0	1.75	72.72	23.61		33	0	3.55	55.6	12.76		0.0823092	0	1.74357	2	0.855762	0	0.13483	0	1.50617	2	0.550546	0	0.369824	0	-0.0021595	0	0.471683	0
MMP9	matrix metallopeptidase 9 (gelatinase B, 92kDa gelatinase, 92kDa type IV collagenase)	NOFU_GENE_3_0010835	Nofu_GRZ_cDNA_3_0010647	ENSDARG00000042816	ENSG00000100985	50	0	17.63	46.41	12.39		58	0	9.75	23.57	14.56		2.4586	0	3.5221	2	2.01371	0	1.71643	0	2.69984	0	2.21339	0	2.14256	0	-0.270197	0	2.68878	0
MOCOS	molybdenum cofactor sulfurase	NOFU_GENE_3_0010858	Nofu_GRZ_cDNA_3_0032192	ENSDARG00000070487	ENSG00000117791	24	0	-4.54	5.74	3.52		23	0	-2.06	2.57	0.48		-0.647238	0	0.414596	0	0.285459	0	-0.293343	0	0.163658	0	0.0449926	0	-0.23886	0	-0.0256024	0	0.319793	0
MOXD1L	monooxygenase, DBH-like 1	NOFU_GENE_3_0010884	Nofu_GRZ_cDNA_3_0193399	ENSDARG00000069296		50	0	4.55	36.53	10.51		46	0	12.54	12.58	11.11		1.72332	0	4.13418	2	2.60258	0	2.82994	0	2.77263	0	2.70856	0	1.75563	0	-0.0985584	0	1.91517	0
MPP1	membrane protein, palmitoylated 1, 55kDa	NOFU_GENE_3_0010910	Nofu_GRZ_cDNA_3_0183122	ENSDARG00000031475	ENSG00000130830	58	0	47.23	97.28	54.99		50	0	52.81	152.42	68.84		0.552413	0	0.83372	0	0.576205	0	0.579195	0	1.22237	2	0.739702	0	0.396185	0	0.211715	0	0.275327	0
MPP3 (1 OF 2)	membrane protein, palmitoylated 3 (MAGUK p55 subfamily member 3)	NOFU_GENE_3_0010913	Nofu_GRZ_cDNA_3_0000917	ENSDARG00000015184	ENSG00000161647	0	0	-2.83	-4.96	-4.32		15	0	-5.09	-4.44	-4.63		-0.945947	0	-2.74309	2	-1.95036	0	-2.86279	2	-2.10912	0	-2.20816	0	-1.1611	0	-0.788709	0	-1.37237	0
MRC2	mannose receptor, C type 2	NOFU_GENE_3_0010945	Nofu_GRZ_cDNA_3_0178564	ENSDARG00000078135	ENSG00000011028	36	0	-0.13	7.53	3.32		36	0	-0.94	6.58	1.89		-0.0459235	0	1.31392	2	0.760853	0	-0.409247	0	1.2266	0	0.513176	0	0.42649	0	-0.0488669	0	0.419493	0
MRVI1	murine retrovirus integration site 1 homolog	NOFU_GENE_3_0011031	Nofu_GRZ_cDNA_3_0011783	ENSDARG00000074602	ENSG00000072952	4	0	-3.33	-3.11	-2.33		7	0	-4.22	-1.55	-2.68		-1.13182	0	-1.13912	0	-0.746526	0	-1.70727	2	-0.523003	0	-0.829285	0	-0.71521	0	0.196804	0	-0.793822	0
MSRB3	methionine sulfoxide reductase B3	NOFU_GENE_3_0011057	Nofu_GRZ_cDNA_3_0181851	ENSDARG00000045658	ENSG00000174099	53	0	8.11	4.57	0.56		48	0	2.74	4.82	0.41		1.19561	2	0.669536	0	0.0648696	0	0.482343	0	0.723888	0	0.0813451	0	0.0142028	0	0.263486	0	0.298702	0
MST1RB	macrophage stimulating 1 receptor (c-met-related tyrosine kinase)	NOFU_GENE_3_0011061	Nofu_GRZ_cDNA_3_0076118	ENSDARG00000004871	ENSG00000164078	4	0	-13.68	-16.66	-8.25		15	0	-12.93	-15.03	-13.92		-1.97583	0	-3.54674	3	-0.925354	0	-1.76389	0	-2.57172	2	-2.05269	0	0.300135	0	-0.154176	0	-0.055371	0
MSX1	msh homeobox 1	NOFU_GENE_3_0011065	Nofu_GRZ_cDNA_3_0036700	ENSDARG00000007641	ENSG00000163132	49	0	0.73	2.4	3.82		35	0	0.51	1.09	2.68		0.830433	0	1.70245	0	2.27145	2	0.571726	0	1.0036	0	1.94059	0	1.62041	0	0.539508	0	1.62574	0
MTHFR	methylenetetrahydrofolate reductase (NAD(P)H)	NOFU_GENE_3_0011103	Nofu_GRZ_cDNA_3_0161646	ENSDARG00000053087	ENSG00000177000	7	0	-7	-3.76	-4.91		15	0	-5.12	-5.25	-4.66		-1.0711	2	-0.604261	0	-0.719513	0	-0.726592	0	-0.819273	0	-0.624928	0	-0.864381	0	-0.736073	0	-0.442628	0
MTMR6	myotubularin related protein 6	NOFU_GENE_3_0011116	Nofu_GRZ_cDNA_3_0161752	ENSDARG00000016794	ENSG00000139505	1	0	-12.25	-15.88	-10.88		15	0	-15.16	-13.33	-15.52		-0.671653	0	-1.07785	2	-0.631707	0	-0.914935	0	-0.849691	0	-0.922812	0	-0.777504	0	-0.978691	0	-0.748908	0
MXRA5	matrix-remodelling associated 5	NOFU_GENE_3_0011190	Nofu_GRZ_cDNA_3_0000758	ENSDARG00000074815	ENSG00000101825	50	0	1.55	6.32	2.3		36	0	0.05	5.36	2.56		0.891877	0	2.00879	0	1.11713	0	-0.00114048	0	1.86915	0	1.25493	0	0.0543457	0	0.0514004	0	0.666561	0
MYCH	myelocytomatosis oncogene homolog	NOFU_GENE_3_0011211	Nofu_GRZ_cDNA_3_0026522	ENSDARG00000077473		53	0	110.33	73.75	13.9		53	0	127.3	62.88	30.13		1.90399	3	1.3889	2	0.366794	0	2.03237	3	1.26173	0	0.80147	0	0.00947396	0	0.428222	0	0.48726	0
MYLIPA	myosin regulatory light chain interacting protein	NOFU_GENE_3_0011245	Nofu_GRZ_cDNA_3_0208280	ENSDARG00000008859	ENSG00000007944	1	0	-15.88	-21.56	-15.29		0	0	-13.9	-18.46	-20.93		-1.13692	0	-2.04538	2	-1.13137	0	-0.958254	0	-1.53555	0	-1.80708	2	-0.727849	0	-0.447738	0	-0.266638	0
MYLK	myosin light chain kinase	NOFU_GENE_3_0011246	Nofu_GRZ_cDNA_3_0184800	ENSDARG00000004753	ENSG00000065534	36	0	-2.45	25.18	12.29		24	0	-4.77	13.25	8.93		-0.287603	0	1.378	2	0.862855	0	-0.67787	0	0.872974	0	0.71901	0	0.0392841	0	0.383708	0	0.689438	0
MYO18L2	myosin XVIIIA	NOFU_GENE_3_0011261	Nofu_GRZ_cDNA_3_0159402	ENSDARG00000075752	ENSG00000196535	54	0	4	1.36	1.79		54	0	6.88	2.12	2.16		1.94343	3	0.854153	0	1.14568	0	2.5495	3	1.23007	0	1.34657	0	1.55434	0	1.55598	0	1.38589	0
MYO1C (2 OF 2)	myosin IC	NOFU_GENE_3_0011265	Nofu_GRZ_cDNA_3_0002574	ENSDARG00000061579	ENSG00000197879	36	0	0.01	4.6	2.69		59	0	0.94	2.6	2.08		0.00315731	0	1.10574	2	0.787717	0	0.315365	0	0.722496	0	0.688161	0	0.148687	0	0.186127	0	0.634981	0
MYO1D	myosin ID	NOFU_GENE_3_0011266	Nofu_GRZ_cDNA_3_0184178	ENSDARG00000036863	ENSG00000176658	45	0	8.32	6.77	1.26		45	0	7.72	10.29	0.3		1.38137	2	1.09075	0	0.261634	0	1.2811	2	1.48838	2	0.0719734	0	-0.171905	0	0.415528	0	0.175602	0
MYO5AA	myosin VAa	NOFU_GENE_3_0011274	Nofu_GRZ_cDNA_3_0002562	ENSDARG00000061635	ENSG00000197535	50	0	2.19	4.15	1.64		48	0	1.97	3.21	0.76		0.777852	0	1.12677	2	0.566277	0	0.690892	0	0.94229	0	0.315376	0	0.142392	0	0.401646	0	0.202337	0
MYOF (2 OF 2)	myoferlin	NOFU_GENE_3_0011292	Nofu_GRZ_cDNA_3_0001594	ENSDARG00000017128	ENSG00000138119	33	0	0.75	3.35	0.2		48	0	0.85	2.84	-0.17		0.539054	0	1.48741	0	0.101732	0	0.546817	0	1.36021	0	-0.165254	0	0.160104	0	-0.687433	0	-0.289068	0
MYT1L (2 OF 2)	myelin transcription factor 1-like	NOFU_GENE_3_0011314	Nofu_GRZ_cDNA_3_0179169	ENSDARG00000008209	ENSG00000186487	1	0	-7.43	-9.49	-5.83		15	0	-7.08	-6.7	-8.28		-1.24456	0	-2.06114	2	-0.93499	0	-1.18154	0	-1.16927	0	-1.49927	0	0.0204815	0	0.16729	0	-0.295039	0
NALCN	sodium leak channel, non-selective	NOFU_GENE_3_0011361	Nofu_GRZ_cDNA_3_0001173	ENSDARG00000001835	ENSG00000102452	1	0	-6.05	-9.25	-6.21		12	0	-3.78	-7.85	-8.93		-1.11781	0	-2.63845	2	-1.21911	0	-0.588169	0	-1.8482	0	-2.30151	0	0.402004	0	0.606674	0	-1.67679	0
NCAM1A	neural cell adhesion molecule 1a	NOFU_GENE_3_0011417	Nofu_GRZ_cDNA_3_0003650	ENSDARG00000056181	ENSG00000149294	33	0	0.37	5.33	0.76		33	0	0.42	3.3	0.34		0.270988	0	1.84664	2	0.459995	0	0.24999	0	1.39989	0	0.24609	0	0.236335	0	0.750646	0	-0.131976	0
NCK2	NCK adaptor protein 2	NOFU_GENE_3_0011438	Nofu_GRZ_cDNA_3_0208523	ENSDARG00000018206	ENSG00000071051	53	0	13.16	6.38	3.22		54	0	9.17	6.4	3.73		0.952842	2	0.41991	0	0.251437	0	0.699619	0	0.439263	0	0.331557	0	-0.247294	0	-0.1424	0	-0.0415753	0
NCOA4	nuclear receptor coactivator 4	NOFU_GENE_3_0011451	Nofu_GRZ_cDNA_3_0198865	ENSDARG00000021439	ENSG00000138293	2	0	-5.55	-7.07	-1.84		36	0	-8.87	31.06	9.53		-0.0560837	0	-0.196017	0	-0.0741422	0	-0.109806	0	0.145858	0	0.073835	0	0.0126819	0	0.349238	0	-0.0520955	0
NDE1	nudE nuclear distribution gene E homolog 1 (A. nidulans)	NOFU_GENE_3_0011469	Nofu_GRZ_cDNA_3_0194190	ENSDARG00000037900	ENSG00000072864	24	0	-0.75	0.72	0.72		35	0	-0.24	0.67	1.23		-0.129008	0	-0.0320657	0	0.0544543	0	-0.0706328	0	-0.0119806	0	0.158892	0	0.0517334	0	0.362339	0	0.193872	0
NDEL1B	nudE nuclear distribution gene E homolog (A. nidulans)-like 1	NOFU_GENE_3_0011471	Nofu_GRZ_cDNA_3_0012807	ENSDARG00000038190	ENSG00000166579	53	0	17.03	11.5	4.33		54	0	11.2	5.35	5.7		1.56201	2	1.08183	0	0.523639	0	1.15731	0	0.583548	0	0.713652	0	0.115021	0	-0.424041	0	0.281512	0
NDNF	neuron-derived neurotrophic factor	NOFU_GENE_3_0011476	Nofu_GRZ_cDNA_3_0011025	ENSDARG00000062936	ENSG00000173376	50	0	6.65	23.03	10.13		58	0	8.76	13.42	6.11		1.39387	0	2.61023	3	1.7664	0	1.60908	0	2.00311	2	1.32309	0	1.32863	0	0.907313	0	1.88216	0
NEDD4 (1 OF 2)	neural precursor cell expressed, developmentally down-regulated 4	NOFU_GENE_3_0011546	Nofu_GRZ_cDNA_3_0002384	ENSDARG00000060006	ENSG00000049759	56	0	9.03	10.06	4.66		56	0	9.55	10.88	7.04		1.11051	2	1.0706	2	0.627632	0	1.13366	2	1.16024	2	0.920876	0	0.716777	0	0.114175	0	0.369273	0
NEDD4L	neural precursor cell expressed, developmentally down-regulated 4-like	NOFU_GENE_3_0011547	Nofu_GRZ_cDNA_3_0006587	ENSDARG00000060006	ENSG00000049759	53	0	41.15	19.39	4.75		53	0	61.5	16.49	0.14		1.13951	0	0.527926	0	0.121603	0	1.46776	2	0.464905	0	-0.00473159	0	0.430052	0	0.612569	0	0.100021	0
NEDD9 (2 OF 2)	neural precursor cell expressed, developmentally down-regulated 9	NOFU_GENE_3_0011549	Nofu_GRZ_cDNA_3_0010579	ENSDARG00000089878	ENSG00000111859	56	0	9.49	9.05	4.86		56	0	6.48	6.69	4.6		1.70563	3	1.54254	2	1.05908	0	1.31513	0	1.27637	0	1.06609	0	-0.0421068	0	-0.422504	0	0.42721	0
NES	nestin	NOFU_GENE_3_0011585	Nofu_GRZ_cDNA_3_0193055	ENSDARG00000088805	ENSG00000132688	50	0	1.47	5.8	1.78		48	0	1.73	3.1	0.61		0.914763	0	2.0308	2	1.00991	0	0.957312	0	1.4135	0	0.448415	0	0.8646	0	0.609696	0	0.442377	0
NFAT5 (1 OF 2)	nuclear factor of activated T-cells 5, tonicity-responsive	NOFU_GENE_3_0011612	Nofu_GRZ_cDNA_3_0179834	ENSDARG00000014022	ENSG00000102908	53	0	3.77	1.71	0.8		50	0	1.71	2.94	1.09		1.56991	2	0.80843	0	0.459177	0	0.89063	0	1.25437	0	0.652695	0	0.652049	0	1.07686	0	0.952933	0
NFKBIAA	nuclear factor of kappa light polypeptide gene enhancer in B-cells inhibitor, alpha	NOFU_GENE_3_0011631	Nofu_GRZ_cDNA_3_0196560	ENSDARG00000005481	ENSG00000100906	53	0	127.61	45.25	13.08		41	0	116.73	17.44	24.21		1.70693	3	0.731406	0	0.24946	0	1.57642	2	0.286285	0	0.507567	0	0.384322	0	-0.363837	0	0.294166	0
NFKBIAB	nuclear factor of kappa light polypeptide gene enhancer in B-cells inhibitor, alpha	NOFU_GENE_3_0011632	Nofu_GRZ_cDNA_3_0011966	ENSDARG00000007693	ENSG00000100906	53	0	60.55	28.16	12.84		54	0	58.18	21.43	17.41		1.37497	2	0.682399	0	0.370336	0	1.30244	2	0.542882	0	0.540244	0	0.461155	0	0.0774249	0	0.347747	0
NFKBIZ	nuclear factor of kappa light polypeptide gene enhancer in B-cells inhibitor, zeta	NOFU_GENE_3_0011636	Nofu_GRZ_cDNA_3_0033853	ENSDARG00000095117	ENSG00000144802	2	0	-29.4	-37	-8.08		4	0	-26.95	-28.08	-18.85		-0.986771	0	-1.5403	3	-0.274706	0	-0.884385	0	-1.03221	0	-0.560871	0	-0.262703	0	-0.343737	0	-0.241543	0
NFX1	nuclear transcription factor, X-box binding 1	NOFU_GENE_3_0011641	Nofu_GRZ_cDNA_3_0207967	ENSDARG00000076662	ENSG00000086102	15	0	-60.67	-62.57	-66.03		15	0	-60.9	-63.44	-62.63		-1.7304	2	-1.95088	2	-2.10045	2	-1.76869	2	-1.98375	2	-1.83853	2	-1.93206	0	-1.75171	0	-1.93595	0
NFXL1	nuclear transcription factor, X-box binding-like 1	NOFU_GENE_3_0011642	Nofu_GRZ_cDNA_3_0180994	ENSDARG00000070127	ENSG00000170448	10	0	-8.24	-0.32	1.74		7	0	-8.9	-4.12	-2.52		-0.353413	0	-0.14062	0	0.00822147	0	-0.418107	0	-0.267751	0	-0.105588	0	-0.102069	0	-0.0795721	0	0.201464	0
NHLRC2 (1 OF 2)	NHL repeat containing 2	NOFU_GENE_3_0011658	Nofu_GRZ_cDNA_3_0193269	ENSDARG00000075257	ENSG00000196865	58	0	1.87	4.09	2.47		54	0	7.8	2.99	3.89		0.265228	0	0.407005	0	0.299075	0	0.880582	2	0.305151	0	0.507372	0	0.431609	0	0.237916	0	0.289091	0
NIT1	nitrilase 1	NOFU_GENE_3_0011693	Nofu_GRZ_cDNA_3_0040804	ENSDARG00000070116	ENSG00000158793	17	0	-3.98	-2.6	2.39		9	0	-3.42	-0.63	-1.56		-0.839717	0	-0.626319	0	0.278656	0	-0.703601	0	-0.217247	0	-0.281728	0	-0.0544794	0	0.0336887	0	0.0944895	0
NMT1B	N-myristoyltransferase 1	NOFU_GENE_3_0011754	Nofu_GRZ_cDNA_3_0035384	ENSDARG00000052966	ENSG00000136448	14	0	-3.18	-3.6	-9.31		0	0	-5.2	-10.3	-9.08		-0.33968	0	-0.511378	0	-1.36163	0	-0.653399	0	-1.64311	0	-1.24818	0	0.752288	0	1.45964	0	0.78489	0
NOL8	nucleolar protein 8	NOFU_GENE_3_0011779	Nofu_GRZ_cDNA_3_0176574	ENSDARG00000044143	ENSG00000198000	15	0	-6.64	-7.38	-8.21		15	0	-6.64	-7.21	-7.31		-0.726486	0	-0.953305	0	-1.02023	0	-0.74681	0	-0.90584	0	-0.824777	0	-0.4245	0	-0.310753	0	0.0249639	0
NOSTRIN	nitric oxide synthase trafficker	NOFU_GENE_3_0011796	Nofu_GRZ_cDNA_3_0177601	ENSDARG00000077866	ENSG00000163072	15	0	-14.46	-16.51	-12.96		0	0	-9.94	-14.5	-16.22		-1.46726	0	-1.99419	2	-1.2706	0	-0.879255	0	-1.57148	0	-1.80031	2	-0.251645	0	-1.21017	0	-0.522764	0
NOXO1 (2 OF 3)	NADPH oxidase organizer 1	NOFU_GENE_3_0011812	Nofu_GRZ_cDNA_3_0162073	ENSDARG00000056374	ENSG00000196408	48	0	3.57	10.6	-0.3		50	0	1.46	5.2	2.5		0.712613	0	1.44905	0	-0.147181	0	0.234986	0	0.880847	0	0.549089	0	-1.10995	0	-3.74295	0	0.0111163	0
NPAS2	neuronal PAS domain protein 2	NOFU_GENE_3_0011814	Nofu_GRZ_cDNA_3_0159665	ENSDARG00000016536		37	0	5.59	-4.32	-3.06		37	0	2.93	-3.53	-4.15		0.742907	0	-1.17492	0	-0.712081	0	0.429612	0	-0.904072	0	-1.00615	0	-0.237235	0	0.213935	0	0.0466768	0
NPHS2	nephrosis 2, idiopathic, steroid-resistant (podocin)	NOFU_GENE_3_0011832	Nofu_GRZ_cDNA_3_0181446	ENSDARG00000042850	ENSG00000116218	36	0	8.01	64.02	23.07		50	0	10.25	42.17	7.35		0.417752	0	1.75726	2	0.931519	0	0.462363	0	1.3695	0	0.385082	0	0.463334	0	0.568315	0	0.812694	0
NPR1A	natriuretic peptide receptor 1a	NOFU_GENE_3_0011842	Nofu_GRZ_cDNA_3_0004729	ENSDARG00000031751	ENSG00000169418	58	0	21.16	30.44	16.36		58	0	13.61	17.76	13.16		1.16895	2	1.37368	2	0.933861	0	0.820935	0	0.944519	0	0.834613	0	-0.115069	0	0.0629637	0	0.594311	0
NR1D1	nuclear receptor subfamily 1, group d, member 1	NOFU_GENE_3_0011866	Nofu_GRZ_cDNA_3_0207956	ENSDARG00000033160	ENSG00000126368	53	0	11.2	6.69	-0.22		41	0	19.11	2.81	3.52		1.50471	2	0.945166	0	-0.0984211	0	2.02651	3	0.439445	0	0.64822	0	1.20019	0	1.36072	2	0.674305	0
NR1D2A	nuclear receptor subfamily 1, group D, member 2	NOFU_GENE_3_0011867	Nofu_GRZ_cDNA_3_0177614	ENSDARG00000009594	ENSG00000174738	53	0	188.07	100.67	32.83		41	0	269.37	81.9	40.09		2.91946	3	2.0647	3	1.05398	0	3.36052	3	1.85032	2	1.26109	0	1.05886	0	1.26636	0	1.14715	0
NR1D4A	pep:novel group:BROADS1:groupXII:11479667:11488038:-1 gene:ENSGACG00000009356 transcript:ENSGACT00000012369	NOFU_GENE_3_0011869	Nofu_GRZ_cDNA_3_0194809	ENSDARG00000031161		53	0	20.24	8.81	-0.2		41	0	45	3.51	0.22		3.92942	2	2.74933	2	-0.289567	0	4.96887	2	1.69377	0	0.20073	0	0.489983	0	0.932691	0	0.106705	0
NR4A1 (1 OF 2)	nuclear receptor subfamily 4, group A, member 1	NOFU_GENE_3_0011888	Nofu_GRZ_cDNA_3_0003920	ENSDARG00000000796	ENSG00000123358	41	0	34.99	6.03	0.78		41	0	21.5	2.59	0.41		5.30485	3	2.8136	3	0.837051	0	4.5894	3	1.83605	0	0.526358	0	0.996109	0	-0.289354	0	2.37381	0
NR4A3	nuclear receptor subfamily 4, group A, member 3	NOFU_GENE_3_0011890	Nofu_GRZ_cDNA_3_0179939	ENSDARG00000055854	ENSG00000119508	53	0	7.31	2.43	0.36		41	0	5.32	1.11	0.74		2.60495	2	1.31197	0	0.282449	0	2.19612	2	0.724478	0	0.591846	0	1.61061	0	0.163778	0	1.2148	0
NRG2 (1 OF 2)	neuregulin 2	NOFU_GENE_3_0011914	Nofu_GRZ_cDNA_3_0012783	ENSDARG00000077818	ENSG00000158458	59	0	1.06	2.73	2.02		59	0	1.75	2.09	2.28		1.14067	0	1.92609	3	1.68026	0	1.55164	2	1.66848	2	1.8555	2	1.07855	0	0.601565	0	1.18916	0
NSDHL	NAD(P) dependent steroid dehydrogenase-like	NOFU_GENE_3_0011946	Nofu_GRZ_cDNA_3_0035582	ENSDARG00000057723	ENSG00000147383	10	0	-2.75	0.13	2.19		9	0	-4.13	0.05	-1.7		-0.988182	0	-0.104355	0	0.408436	0	-1.97631	2	-0.0979593	0	-0.539403	0	-1.81873	0	-0.846312	0	-0.337884	0
NT5C2L1	5-nucleotidase domain containing 4	NOFU_GENE_3_0011967	Nofu_GRZ_cDNA_3_0193562	ENSDARG00000034852	ENSG00000144130	40	0	1.53	0.83	-3.43		51	0	8.58	0.47	-2.97		0.248937	0	0.00248974	0	-0.852732	0	1.01607	0	-0.00867956	0	-0.671219	0	1.06797	0	1.08527	0	-0.18939	0
NTD5	pep:novel chromosome:MEDAKA1:16:16473001:16479845:1 gene:ENSORLG00000011418 transcript:ENSORLT00000014299	NOFU_GENE_3_0011976	Nofu_GRZ_cDNA_3_0194385	ENSDARG00000040944	ENSG00000091583	36	0	0.75	10.9	5.35		47	0	2.17	1.23	3.52		0.356904	0	2.26384	3	1.57127	0	0.828547	0	0.459428	0	1.23884	0	0.102097	0	-0.209845	0	0.962644	0
NUAK1 (1 OF 2)	NUAK family, SNF1-like kinase, 1	NOFU_GENE_3_0012000	Nofu_GRZ_cDNA_3_0009773	ENSDARG00000028676	ENSG00000074590	50	0	1.38	5.82	2.09		50	0	1.01	3.21	0.39		0.598915	0	1.56158	2	0.790756	0	0.403828	0	1.05057	0	0.193456	0	-0.300711	0	-0.144226	0	0.162795	0
NUAK2	NUAK family, SNF1-like kinase, 2	NOFU_GENE_3_0012001	Nofu_GRZ_cDNA_3_0161106	ENSDARG00000063661	ENSG00000163545	53	0	21.45	9.59	4.46		53	0	23.74	11.17	2.08		1.26774	2	0.583725	0	0.317177	0	1.32366	2	0.697875	0	0.177666	0	-0.637693	0	-0.266878	0	0.0519486	0
NUP37	nucleoporin 37kDa	NOFU_GENE_3_0012051	Nofu_GRZ_cDNA_3_0047421	ENSDARG00000094191	ENSG00000075188	19	0	-3.31	-0.47	-2.96		25	0	-0.56	-3.5	-2.07		-0.505846	0	-0.194335	0	-0.479294	0	-0.113814	0	-0.634439	0	-0.297592	0	-0.146197	0	-0.0242203	0	0.00433468	0
NUP43	nucleoporin 43kDa	NOFU_GENE_3_0012052	Nofu_GRZ_cDNA_3_0010133	ENSDARG00000043884	ENSG00000120253	15	0	-5.41	-3.96	-4.99		15	0	-5.72	-5.25	-4.48		-1.02203	2	-0.795682	0	-0.95667	0	-1.13521	2	-1.07934	2	-0.78984	0	-0.910802	0	-0.8762	0	-0.431366	0
NUP62CL	nucleoporin 62kDa C-terminal like	NOFU_GENE_3_0012055	Nofu_GRZ_cDNA_3_0208744	ENSDARG00000020527	ENSG00000213024	15	0	-14.79	-14.08	-14		15	0	-14.05	-15.46	-15.73		-0.937214	0	-1.00117	2	-0.921027	0	-0.900931	0	-1.09733	2	-1.02643	0	-0.990091	0	-1.21098	2	-1.04085	0
NUPL1	nucleoporin like 1	NOFU_GENE_3_0012060	Nofu_GRZ_cDNA_3_0016984	ENSDARG00000033965	ENSG00000139496	15	0	-16.04	-13.56	-16.08		15	0	-13.92	-15.51	-14.08		-1.09005	2	-0.981804	2	-1.14813	0	-0.916723	0	-1.13847	2	-0.909588	0	-0.831175	0	-0.481604	0	-0.596032	0
NXN	nucleoredoxin	NOFU_GENE_3_0012070	Nofu_GRZ_cDNA_3_0175110	ENSDARG00000033978	ENSG00000167693	36	0	2.6	10.22	6.96		49	0	3.43	5.85	8.13		0.382731	0	1.0282	2	0.823029	0	0.456681	0	0.665896	0	0.978184	0	0.649066	0	0.33247	0	0.887857	0
NYNRIN	NYN domain and retroviral integrase containing	NOFU_GENE_3_0012078	Nofu_GRZ_cDNA_3_0182940	ENSDARG00000092488	ENSG00000100441	53	0	35.8	11.39	2.12		53	0	27.56	13.08	4.13		2.02007	3	0.859379	0	0.184004	0	1.71348	2	0.983292	0	0.429302	0	0.665357	0	-0.271404	0	-0.0794226	0
OAT	pep:known chromosome:MEDAKA1:14:13718495:13725745:1 gene:ENSORLG00000006079 transcript:ENSORLT00000007642	NOFU_GENE_3_0012082	Nofu_GRZ_cDNA_3_0194035	ENSDARG00000055523	ENSG00000197901	11	0	-25.52	-83.6	-41.3		0	0	-36.11	-62.52	-63.03		-0.508141	0	-5.83336	3	-1.01106	0	-0.791759	0	-2.02824	0	-1.95944	0	0.883352	0	0.608115	0	0.552319	0
OATX	pep:novel chromosome:MEDAKA1:14:23815375:23828016:-1 gene:ENSORLG00000012734 transcript:ENSORLT00000015953	NOFU_GENE_3_0012083	Nofu_GRZ_cDNA_3_0010161	ENSDARG00000019713	ENSG00000149452	0	0	-44.93	-94.49	-89.41		27	0	-15.07	-80.25	-80.83		-0.78545	0	-3.04971	0	-2.5385	0	-0.219082	0	-2.03683	0	-1.96719	0	0.153556	0	0.186018	0	0.0688122	0
OCLN (1 OF 2)	occludin	NOFU_GENE_3_0012098	Nofu_GRZ_cDNA_3_0194258	ENSDARG00000005108	ENSG00000197822	50	0	2.21	6.43	3.12		59	0	2.06	4.43	3.67		0.918918	0	1.73464	2	1.13177	0	0.832819	0	1.39293	0	1.31475	0	0.947634	0	-0.0982316	0	0.982284	0
OCLNB	occludin	NOFU_GENE_3_0012099	Nofu_GRZ_cDNA_3_0179858	ENSDARG00000003091	ENSG00000197822	50	0	1.47	3.48	1.63		50	0	0.77	3.32	1.38		1.10754	0	1.78624	3	1.152	0	0.64352	0	1.75737	2	1.06333	0	1.11061	0	0.717429	0	0.722914	0
ODZ3 (1 OF 2)	odz, odd Oz/ten-m homolog 3 (Drosophila)	NOFU_GENE_3_0012111	Nofu_GRZ_cDNA_3_0000162	ENSDARG00000005479	ENSG00000218336	36	0	0.11	1.39	0.97		58	0	0.51	1.13	0.8		0.179295	0	1.26425	2	1.04178	0	0.654506	0	1.11218	0	0.944683	0	0.0893849	0	0.23772	0	0.783543	0
OLFML2BA	olfactomedin-like 2B	NOFU_GENE_3_0012150	Nofu_GRZ_cDNA_3_0182117	ENSDARG00000005716	ENSG00000162745	34	0	0.45	4.64	3.94		36	0	0.67	5.77	3.85		0.193695	0	1.18414	2	1.14528	0	0.244628	0	1.41502	2	1.15672	0	0.404432	0	0.383435	0	0.677871	0
OSBPL7	oxysterol binding protein-like 7	NOFU_GENE_3_0012253	Nofu_GRZ_cDNA_3_0162530	ENSDARG00000012981	ENSG00000006025	41	0	2.53	-0.07	-0.11		41	0	2.56	0.25	-0.19		1.87468	2	-0.235469	0	-0.239602	0	1.88135	2	0.228594	0	-0.331329	0	0.390789	0	0.952569	0	0.0944827	0
OTOL1 (2 OF 2)	otolin 1	NOFU_GENE_3_0012286	Nofu_GRZ_cDNA_3_0155773	ENSDARG00000001771	ENSG00000182447	1	0	-8.15	-10.36	-7.27		15	0	-8.86	-7.56	-9.57		-1.85753	0	-3.76048	3	-1.55185	0	-2.25831	0	-1.71484	0	-2.72611	0	-0.440926	0	0.303207	0	-1.07196	0
OTUD3	OTU domain containing 3	NOFU_GENE_3_0012297	Nofu_GRZ_cDNA_3_0175031	ENSDARG00000022648	ENSG00000169914	56	0	3.21	2.86	1.24		46	0	2.85	2.31	2.29		1.02571	2	0.827789	0	0.446461	0	0.934271	0	0.704553	0	0.799738	0	0.486625	0	0.877395	0	0.631006	0
PACSIN1B	protein kinase C and casein kinase substrate in neurons 1b	NOFU_GENE_3_0012369	Nofu_GRZ_cDNA_3_0160911	ENSDARG00000042128	ENSG00000124507	2	0	-2.56	-3.15	-1.11		7	0	-2.67	-1.08	-1.86		-1.06434	0	-1.59652	0	-0.431767	0	-1.14568	0	-0.467268	0	-0.696711	0	0.871672	0	0.321367	0	0.641081	0
PAFAH1B1B	platelet-activating factor acetylhydrolase 1b, regulatory subunit 1 (45kDa)	NOFU_GENE_3_0012375	Nofu_GRZ_cDNA_3_0160969	ENSDARG00000026595	ENSG00000007168	53	0	28.43	14.5	2.77		53	0	33.04	15.59	4.26		0.856739	0	0.376928	0	0.0578142	0	0.940411	2	0.427388	0	0.15562	0	0.158387	0	0.145722	0	-0.149031	0
PALB2	partner and localizer of BRCA2	NOFU_GENE_3_0012394	Nofu_GRZ_cDNA_3_0004318	ENSDARG00000076716	ENSG00000083093	6	0	-2.28	-1.56	-1.93		15	0	-1.89	-2.01	-1.72		-1.88676	2	-1.12666	0	-1.43358	0	-1.39083	0	-1.58117	0	-1.16153	0	-0.595247	0	-1.57674	0	-0.474334	0
PAMR1	peptidase domain containing associated with muscle regeneration 1	NOFU_GENE_3_0012402	Nofu_GRZ_cDNA_3_0161286	ENSDARG00000093480	ENSG00000149090	36	0	0.47	3.65	1.78		36	0	0.37	4.77	1.94		0.496874	0	1.94044	0	1.33012	0	0.381328	0	2.28309	2	1.44233	0	1.31551	0	0.772968	0	0.849056	0
PANK1A	pantothenate kinase 1a	NOFU_GENE_3_0012409	Nofu_GRZ_cDNA_3_0001335	ENSDARG00000008192	ENSG00000152782	4	0	-5.55	-4.8	-2.77		6	0	-5.61	-3.35	-5.75		-0.935589	0	-0.900497	0	-0.45378	0	-0.967624	0	-0.600915	0	-0.991673	0	-0.475839	0	-0.114111	0	0.171784	0
PANX1 (2 OF 2)	pannexin 1	NOFU_GENE_3_0012413	Nofu_GRZ_cDNA_3_0026575	ENSDARG00000025285	ENSG00000110218	35	0	-0.56	2.76	5.24		31	0	0.54	0.4	5.65		-0.0441753	0	0.0315862	0	0.230201	0	0.00588568	0	-0.0838905	0	0.299176	0	-0.0264906	0	0.270692	0	0.584562	0
PAPSS2B	3-phosphoadenosine 5-phosphosulfate synthase 2	NOFU_GENE_3_0012427	Nofu_GRZ_cDNA_3_0004525	ENSDARG00000056600	ENSG00000198682	1	0	-153.88	-327.09	-227.13		27	0	63	-205.55	-270.53		-0.814186	0	-3.85514	2	-1.54269	0	0.244674	0	-1.37474	0	-2.10665	0	-0.144867	0	0.15194	0	-1.00601	0
PAQR4 (2 OF 2)	progestin and adipoQ receptor family member IV	NOFU_GENE_3_0012431	Nofu_GRZ_cDNA_3_0011260	ENSDARG00000076960	ENSG00000162073	58	0	2.39	3.91	1.55		50	0	0.85	2.33	0.77		0.974229	0	1.24895	2	0.66191	0	0.39143	0	0.858391	0	0.389358	0	0.776629	0	0.255068	0	0.251832	0
PARD6A	par-6 partitioning defective 6 homolog alpha (C. elegans)	NOFU_GENE_3_0012443	Nofu_GRZ_cDNA_3_0031220	ENSDARG00000069378	ENSG00000102981	36	0	0.36	1.82	1.13		36	0	0.28	1.14	0.83		0.619018	0	1.76449	2	1.36862	0	0.440366	0	1.32406	0	1.15475	0	0.0179538	0	0.0872138	0	1.14456	0
PARD6B	par-6 partitioning defective 6 homolog beta (C. elegans)	NOFU_GENE_3_0012444	Nofu_GRZ_cDNA_3_0002477	ENSDARG00000003865	ENSG00000124171	56	0	22.26	15.33	7.63		54	0	36.86	15.9	10.66		1.32886	0	0.907122	0	0.555318	0	1.81077	2	0.953597	0	0.779931	0	0.561122	0	0.589939	0	0.539849	0
PARP12	poly (ADP-ribose) polymerase family, member 12	NOFU_GENE_3_0012456	Nofu_GRZ_cDNA_3_0175321	ENSDARG00000045921	ENSG00000059378	50	0	3.89	14.34	5.2		59	0	6.42	10.69	11.45		0.421877	0	1.04981	2	0.486722	0	0.616114	0	0.853592	0	1.00117	2	0.848543	0	0.263035	0	0.370672	0
PAWRL	PRKC, apoptosis, WT1, regulator	NOFU_GENE_3_0012477	Nofu_GRZ_cDNA_3_0194113	ENSDARG00000045486	ENSG00000177425	56	0	13.32	11.73	8.31		58	0	8.67	11.99	8.01		1.40754	2	1.17054	2	0.979944	0	1.03077	2	1.21533	2	0.993797	0	0.408786	0	0.940078	0	0.853425	0
PBLD (1 OF 2)	phenazine biosynthesis-like protein domain containing	NOFU_GENE_3_0012499	Nofu_GRZ_cDNA_3_0046144	ENSDARG00000016704	ENSG00000108187	13	0	-4.28	-7.62	-1.33		15	0	-6.94	-5.4	-6.23		-0.840702	0	-2.35842	2	-0.278712	0	-1.84416	0	-1.28146	0	-1.49461	0	0.236606	0	1.1584	0	0.527242	0
PCBP3	poly(rC) binding protein 3	NOFU_GENE_3_0012521	Nofu_GRZ_cDNA_3_0009091	ENSDARG00000054378	ENSG00000183570	15	0	-31	-31.81	-31.21		15	0	-31.14	-31.31	-31.68		-3.32137	2	-3.81886	2	-3.44842	2	-3.40628	2	-3.54839	2	-3.62814	2	-2.81823	0	-3.09481	2	-3.30657	2
PCDH18B	protocadherin 18	NOFU_GENE_3_0012541	Nofu_GRZ_cDNA_3_0159736	ENSDARG00000052494	ENSG00000189184	4	0	-6.84	-6.07	-3.88		15	0	-7.13	-6.57	-6.74		-3.95852	2	-2.65822	0	-1.17129	0	-5.33292	2	-3.3861	2	-3.67718	2	-3.28242	0	-2.37443	0	-1.57748	0
PCK1	phosphoenolpyruvate carboxykinase 1 (soluble)	NOFU_GENE_3_0012569	Nofu_GRZ_cDNA_3_0007704	ENSDARG00000013522	ENSG00000124253	22	0	-14.59	41.27	-19.36		32	0	-9.27	15.99	-28.51		-0.471971	0	0.698767	0	-0.724786	0	-0.298615	0	0.28871	0	-1.14884	0	1.22212	0	-1.69891	0	0.778442	0
PCSK5B	proprotein convertase subtilisin/kexin type 5	NOFU_GENE_3_0012594	Nofu_GRZ_cDNA_3_0183956	ENSDARG00000060518	ENSG00000099139	36	0	0.15	6.78	3.42		36	0	0.41	4.42	3.11		0.0661454	0	1.55598	3	1.02732	0	0.143045	0	1.18756	0	1.00349	0	0.607259	0	-0.0197381	0	0.789713	0
PCSK7	proprotein convertase subtilisin/kexin type 7	NOFU_GENE_3_0012595	Nofu_GRZ_cDNA_3_0175997	ENSDARG00000069968	ENSG00000160613	54	0	7.94	5.33	3.17		54	0	8.69	5.91	3.88		1.06211	2	0.666868	0	0.477999	0	1.11307	2	0.756103	0	0.611335	0	0.904202	0	0.769689	0	0.435781	0
PDE11A	phosphodiesterase 11a	NOFU_GENE_3_0012621	Nofu_GRZ_cDNA_3_0178461	ENSDARG00000063732	ENSG00000128655	0	0	-4.96	-6.66	-5.69		15	0	-5.51	-5.55	-6.15		-1.19126	0	-2.17009	2	-1.57188	0	-1.44097	0	-1.54503	0	-1.73845	2	-2.3019	2	-1.33611	0	-2.03869	2
PDE3A	phosphodiesterase 3A, cGMP-inhibited	NOFU_GENE_3_0012628	Nofu_GRZ_cDNA_3_0175433	ENSDARG00000004227	ENSG00000172572	50	0	0.33	3.82	1.07		50	0	0.46	2.46	0.58		0.244664	0	1.5288	2	0.626822	0	0.26368	0	1.15269	0	0.402064	0	0.534548	0	0.308029	0	0.426879	0
PDE4D	phosphodiesterase 4D, cAMP-specific	NOFU_GENE_3_0012636	Nofu_GRZ_cDNA_3_0178484	ENSDARG00000032761	ENSG00000113448	41	0	14.88	3.42	-0.01		53	0	13.46	3.87	0.07		2.45604	2	0.904916	0	-0.0547926	0	2.31736	2	1.01455	0	0.0186581	0	0.421423	0	0.456283	0	0.312946	0
PDGFB (2 OF 3)	platelet-derived growth factor beta polypeptide	NOFU_GENE_3_0012651	Nofu_GRZ_cDNA_3_0192905	ENSDARG00000040839	ENSG00000100311	50	0	6.06	10.89	3.56		48	0	5.55	10.54	2.32		0.926117	0	1.27678	2	0.563186	0	0.841557	0	1.26642	2	0.423561	0	0.01069	0	-0.21762	0	0.242754	0
PDGFRA	platelet-derived growth factor receptor, alpha polypeptide	NOFU_GENE_3_0012654	Nofu_GRZ_cDNA_3_0000937	ENSDARG00000057345	ENSG00000113721	48	0	7.51	15.06	0.63		48	0	7	11.44	1.54		0.605942	0	0.900547	0	0.00352995	0	0.496186	0	0.739916	0	0.14003	0	-0.158931	0	-0.158065	0	-0.460307	0
PDGFRB2	platelet-derived growth factor receptor, beta polypeptide	NOFU_GENE_3_0012655	Nofu_GRZ_cDNA_3_0193456	ENSDARG00000057345	ENSG00000113721	50	0	3.84	23.32	7.25		50	0	5.16	13.61	4.33		0.291382	0	1.12093	2	0.454596	0	0.335637	0	0.751866	0	0.321321	0	0.0386014	0	0.0887551	0	0.467323	0
PDLIM1	PDZ and LIM domain 1	NOFU_GENE_3_0012671	Nofu_GRZ_cDNA_3_0166061	ENSDARG00000019845	ENSG00000107438	50	0	19.51	43.76	21.9		36	0	11.18	35.13	21.37		1.02605	0	1.61792	3	1.07169	0	0.611507	0	1.42845	2	1.09502	0	0.278032	0	-0.133938	0	0.749531	0
PDLIM2	PDZ and LIM domain 2 (mystique)	NOFU_GENE_3_0012672	Nofu_GRZ_cDNA_3_0177629	ENSDARG00000069956	ENSG00000120913	34	0	1.34	5.17	4.81		49	0	2.63	3.53	5.54		0.692094	0	1.6293	3	1.64759	2	1.12038	0	1.29637	0	1.82707	2	1.51532	0	1.02133	0	1.59743	2
PDLIM7	PDZ and LIM domain 7 (enigma)	NOFU_GENE_3_0012678	Nofu_GRZ_cDNA_3_0029001	ENSDARG00000030638	ENSG00000196923	50	0	5.87	14.5	6.39		50	0	8.65	14.77	5.72		0.648484	0	1.13988	2	0.635018	0	0.854932	0	1.17216	2	0.623373	0	-0.0997885	0	0.241175	0	0.288439	0
PDZD3A	PDZ domain containing 3	NOFU_GENE_3_0012696	Nofu_GRZ_cDNA_3_0179975	ENSDARG00000040568	ENSG00000172367	55	0	12.6	6.84	11		36	0	-0.17	12.42	5.91		0.456552	0	0.124002	0	0.351376	0	-0.0306731	0	0.343546	0	0.220552	0	0.0293228	0	0.419743	0	0.447245	0
PDZK1	PDZ domain containing 1	NOFU_GENE_3_0012701	Nofu_GRZ_cDNA_3_0177575	ENSDARG00000022261	ENSG00000174827	44	0	91.85	75.67	-39.37		40	0	74.25	33.18	-44.98		0.565275	0	0.361568	0	-0.398884	0	0.440613	0	0.126361	0	-0.402024	0	-0.0725848	0	0.144808	0	0.302113	0
PELI2	pellino homolog 2 (Drosophila)	NOFU_GENE_3_0012715	Nofu_GRZ_cDNA_3_0179933	ENSDARG00000029045	ENSG00000139946	56	0	12.77	10.34	7.43		54	0	17.17	10.36	10.67		0.915864	0	0.660176	0	0.562697	0	1.11986	2	0.681967	0	0.799243	0	0.507681	0	0.717053	0	0.501282	0
PER1	period homolog 1	NOFU_GENE_3_0012729	Nofu_GRZ_cDNA_3_0001717	ENSDARG00000012499	ENSG00000179094	56	0	9.55	8.93	2.86		56	0	9.85	8.59	4.48		1.562	3	1.38831	0	0.622999	0	1.56308	3	1.36951	0	0.942291	0	0.373725	0	1.47226	0	0.805888	0
PER3	period homolog 3 (Drosophila)	NOFU_GENE_3_0012732	Nofu_GRZ_cDNA_3_0209459	ENSDARG00000010519	ENSG00000049246	53	0	17.04	11.36	4.07		53	0	14.78	9.84	3.86		1.35785	2	0.915347	0	0.400607	0	1.207	2	0.825529	0	0.434532	0	-0.539487	0	0.219505	0	-0.1221	0
PHACTR4A	phosphatase and actin regulator 4a	NOFU_GENE_3_0012821	Nofu_GRZ_cDNA_3_0178391	ENSDARG00000015552	ENSG00000204138	48	0	52.7	81.43	21.34		56	0	58.39	64.19	30.84		1.29685	2	1.58657	3	0.624295	0	1.37114	2	1.376	2	0.88824	0	0.745126	0	0.558222	0	1.03735	0
PHC1	polyhomeotic homolog 1 (Drosophila)	NOFU_GENE_3_0012826	Nofu_GRZ_cDNA_3_0192802	ENSDARG00000002971	ENSG00000111752	4	0	-4.13	-3.41	-1.63		7	0	-3.77	-2.72	-2.59		-1.25092	2	-1.05884	2	-0.427115	0	-1.12567	2	-0.796969	0	-0.653198	0	-0.442223	0	-0.193895	0	-0.0394622	0
PHF12	PHD finger protein 12	NOFU_GENE_3_0012840	Nofu_GRZ_cDNA_3_0193821	ENSDARG00000075509	ENSG00000109118	15	0	-5.43	-5.85	-4.21		15	0	-5.57	-4.45	-5.06		-0.586904	0	-0.765612	2	-0.479911	0	-0.628573	0	-0.561416	0	-0.536926	0	-0.484991	0	-0.556408	0	-0.597737	0
PHF17	PHD finger protein 17	NOFU_GENE_3_0012845	Nofu_GRZ_cDNA_3_0007972	ENSDARG00000033707	ENSG00000077684	4	0	-4.23	-2.98	-1.41		13	0	-0.96	-2	0.33		-0.404948	0	-0.395822	0	-0.171834	0	-0.111935	0	-0.279771	0	0.0172189	0	0.19009	0	0.0254838	0	0.0110368	0
PHF20B	PHD finger protein 20	NOFU_GENE_3_0012848	Nofu_GRZ_cDNA_3_0005093	ENSDARG00000038737	ENSG00000025293	15	0	-14.89	-13.6	-14.27		15	0	-12.56	-13.4	-11.87		-0.831852	0	-0.857926	2	-0.833757	0	-0.692947	0	-0.823007	0	-0.621722	0	-0.913316	0	-0.677645	0	-0.688964	0
PHLDA2	pleckstrin homology-like domain, family A, member 2	NOFU_GENE_3_0012863	Nofu_GRZ_cDNA_3_0043203	ENSDARG00000042874	ENSG00000181649	53	0	183.68	99.85	9.41		53	0	164.4	53.18	1.09		2.73309	2	1.92001	2	0.313939	0	2.56605	2	1.30207	0	0.0392695	0	0.359576	0	-0.61839	0	0.10378	0
PHLDB2 (1 OF 2)	pleckstrin homology-like domain, family B, member 2	NOFU_GENE_3_0012867	Nofu_GRZ_cDNA_3_0006977	ENSDARG00000074843	ENSG00000144824	50	0	2.59	5.89	2.68		56	0	3.18	4.05	2.07		0.767737	0	1.25785	2	0.738905	0	0.850306	0	0.971601	0	0.640562	0	0.302267	0	0.010647	0	0.342284	0
PHYHIPLB	phytanoyl-CoA 2-hydroxylase interacting protein-like	NOFU_GENE_3_0012894	Nofu_GRZ_cDNA_3_0176708	ENSDARG00000070498	ENSG00000165443	12	0	-0.93	-3.65	-5.52		1	0	-4.49	-6.77	-4.65		-0.12536	0	-0.61734	0	-0.892091	0	-0.672182	0	-1.20769	0	-0.662224	0	-0.27035	0	1.10802	0	0.471162	0
PIGQ	phosphatidylinositol glycan anchor biosynthesis, class Q	NOFU_GENE_3_0012928	Nofu_GRZ_cDNA_3_0160088	ENSDARG00000038097	ENSG00000007541	44	0	1.81	1.6	-2.19		40	0	1.65	0.35	-3.31		0.194276	0	0.048235	0	-0.344233	0	0.15188	0	-0.0658395	0	-0.462	0	0.289522	0	0.534617	0	0.119861	0
PIM2	pim-2 oncogene	NOFU_GENE_3_0012957	Nofu_GRZ_cDNA_3_0163250	ENSDARG00000059001	ENSG00000102096	41	0	25.24	3.67	3.15		42	0	10.71	-2.32	7.8		1.7026	0	0.282107	0	0.298253	0	0.904967	0	-0.44005	0	0.757876	0	1.37996	0	0.468205	0	0.586209	0
PIM3	pim-3 oncogene	NOFU_GENE_3_0012958	Nofu_GRZ_cDNA_3_0009892	ENSDARG00000055129	ENSG00000198355	46	0	28.52	28.18	27.19		54	0	60.87	37.37	28.32		1.67859	0	1.52505	0	1.56851	0	2.49477	2	1.84895	0	1.65637	0	1.0768	0	0.806785	0	2.15403	0
PIPOX	pipecolic acid oxidase	NOFU_GENE_3_0012974	Nofu_GRZ_cDNA_3_0175283	ENSDARG00000055591	ENSG00000179761	3	0	-19.04	-20.3	-25.43		19	0	-21.38	1.97	-24.09		-0.877902	0	-1.09502	0	-1.40205	0	-1.04456	0	-0.0427489	0	-1.25532	0	0.549698	0	0.984993	0	-1.50513	0
PITHD1	PITH (C-terminal proteasome-interacting domain of thioredoxin-like) domain containing 1	NOFU_GENE_3_0012981	Nofu_GRZ_cDNA_3_0042836	ENSDARG00000032211	ENSG00000057757	59	0	8.39	12.61	14.74		47	0	6.71	10.49	23.13		0.452724	0	0.523962	0	0.679565	0	0.360335	0	0.446823	0	1.01997	0	0.171909	0	0.519659	0	1.01227	0
PLA2G15	phospholipase A2, group XV	NOFU_GENE_3_0013028	Nofu_GRZ_cDNA_3_0195536	ENSDARG00000090495	ENSG00000103066	58	0	15.88	35.6	22.29		59	0	22.59	34.81	34.04		0.719586	0	1.17258	2	0.891066	0	0.923693	0	1.1797	2	1.25562	2	1.24322	0	0.587647	0	0.884594	0
PLA2G3 (1 OF 2)	phospholipase A2, group III	NOFU_GENE_3_0013031	Nofu_GRZ_cDNA_3_0175048	ENSDARG00000008948	ENSG00000100078	15	0	-15.77	-15.65	-15.68		15	0	-15.74	-13.4	-16.35		-4.11539	2	-4.10874	2	-4.07826	0	-4.19924	2	-2.44075	0	-5.51743	2	-5.05809	0	-5.38257	2	-4.1473	0
PLD4	phospholipase D family, member 4	NOFU_GENE_3_0013080	Nofu_GRZ_cDNA_3_0018268	ENSDARG00000068199	ENSG00000105223	1	0	-18.82	-28.56	-20.81		7	0	-22.41	-12.35	-15.43		-0.67373	0	-1.31752	2	-0.821136	0	-0.893361	0	-0.510338	0	-0.527839	0	0.183625	0	-0.12033	0	-1.09053	0
PLEK2	pleckstrin 2	NOFU_GENE_3_0013088	Nofu_GRZ_cDNA_3_0163164	ENSDARG00000012789	ENSG00000100558	56	0	2.21	2.52	0.97		56	0	1.9	1.42	1		2.86605	2	2.90391	2	1.87492	0	2.61137	2	2.23284	0	1.94018	0	1.19233	0	0.163598	0	1.82459	0
PLEKHA4	pleckstrin homology domain containing, family A (phosphoinositide binding specific) member 4	NOFU_GENE_3_0013093	Nofu_GRZ_cDNA_3_0176749	ENSDARG00000071460	ENSG00000105559	31	0	-0.04	0.19	1.63		35	0	-0.05	0.75	4.35		-0.537359	0	1.25762	0	3.82472	0	-0.800912	0	2.77529	0	5.25347	2	0.853486	0	1.61844	0	1.35883	0
PLEKHG5 (1 OF 2)	pleckstrin homology domain containing, family G (with RhoGef domain) member 5	NOFU_GENE_3_0013108	Nofu_GRZ_cDNA_3_0017631	ENSDARG00000089038	ENSG00000171680	53	0	49.58	18.96	2.67		54	0	33.04	17.86	11.76		2.5608	2	1.4053	0	0.292131	0	2.08996	2	1.36448	0	1.10121	0	1.41449	0	0.957886	0	-0.104283	0
PLEKHG6	pleckstrin homology domain containing, family G (with RhoGef domain) member 6	NOFU_GENE_3_0013109	Nofu_GRZ_cDNA_3_0002034	ENSDARG00000086056	ENSG00000008323	25	0	-1.64	-9.14	-6.21		3	0	-4.58	-5.92	-8.47		-0.169696	0	-1.35143	2	-0.766595	0	-0.517698	0	-0.772601	0	-1.09694	0	-0.123593	0	-0.58427	0	-0.60106	0
PLEKHN1	pleckstrin homology domain containing, family N member 1	NOFU_GENE_3_0013117	Nofu_GRZ_cDNA_3_0007683	ENSDARG00000087844	ENSG00000187583	48	0	4.03	5.54	1.05		58	0	3.75	6.55	3.53		2.04166	2	2.29456	2	0.812011	0	1.94135	2	2.51792	2	1.90364	2	1.32806	0	1.72454	2	1.65334	0
PLIN2 (1 OF 2)	perilipin 2	NOFU_GENE_3_0013122	Nofu_GRZ_cDNA_3_0161359	ENSDARG00000042332	ENSG00000147872	45	0	28.33	26.67	-0.24		45	0	14.24	10.62	1.26		1.71472	2	1.54731	2	-0.0799928	0	1.04701	0	0.78627	0	0.133429	0	0.43018	0	-0.322959	0	0.135833	0
PLOD2	procollagen-lysine, 2-oxoglutarate 5-dioxygenase 2	NOFU_GENE_3_0013129	Nofu_GRZ_cDNA_3_0005180	ENSDARG00000011821	ENSG00000152952	33	0	1.38	10.71	2.28		50	0	1.35	7.94	2.46		0.44768	0	1.79905	2	0.632075	0	0.373398	0	1.52842	0	0.714828	0	0.92859	0	-0.439373	0	0.00926283	0
PLXNB2A	plexin b2a	NOFU_GENE_3_0013151	Nofu_GRZ_cDNA_3_0000329	ENSDARG00000003811	ENSG00000196576	56	0	9.22	12.8	5.11		56	0	8.47	10.92	5.52		0.811215	0	0.913898	2	0.455185	0	0.736137	0	0.823461	0	0.533725	0	0.54508	0	0.404209	0	0.441578	0
PMAR_PMAR012750	Transposable element Tc3 transposase, putative (Fragment)	NOFU_GENE_3_0013160	Nofu_GRZ_cDNA_3_0054569	ENSDARG00000086423		41	0	4.1	0.51	0.31		41	0	4.53	0.68	-0.09		2.3434	2	0.467973	0	0.327051	0	2.42658	2	0.636207	0	-0.150943	0	0.103036	0	0.627559	0	-0.0883551	0
PMPCB	peptidase (mitochondrial processing) beta	NOFU_GENE_3_0013176	Nofu_GRZ_cDNA_3_0008904	ENSDARG00000016979	ENSG00000105819	1	0	-1.06	-2.08	-1.36		15	0	-1.63	-1.84	-1.52		-0.540285	0	-1.48823	2	-0.798141	0	-0.967728	0	-1.23049	2	-0.861862	0	-0.997223	0	-0.731806	0	-0.987588	0
PNP6	purine nucleoside phosphorylase 6	NOFU_GENE_3_0013199	Nofu_GRZ_cDNA_3_0193014	ENSDARG00000040942		2	0	-50.3	-70.67	-34.24		6	0	-66.58	-45.35	-66.98		-0.987192	0	-1.85029	2	-0.664604	0	-1.55004	0	-0.955652	0	-1.56143	0	-0.0688274	0	-0.429142	0	-0.00854788	0
POGLUT1	protein O-glucosyltransferase 1	NOFU_GENE_3_0013225	Nofu_GRZ_cDNA_3_0161786	ENSDARG00000053463	ENSG00000163389	15	0	-6.64	-6.65	-6.74		0	0	-5.87	-6.73	-7.7		-1.08961	0	-1.21083	2	-1.16595	0	-0.946047	0	-1.20599	2	-1.36856	2	-0.770637	0	-1.46676	2	-0.818424	0
POGZA	pogo transposable element with ZNF domain	NOFU_GENE_3_0013226	Nofu_GRZ_cDNA_3_0160788	ENSDARG00000054778	ENSG00000143442	8	0	-3.29	-1.84	-0.9		4	0	-2.56	-1.87	-1.27		-1.0565	2	-0.626952	0	-0.275001	0	-0.779224	0	-0.608342	0	-0.32844	0	-0.307564	0	-0.333271	0	-0.35551	0
POU2F2 (1 OF 2)	POU class 2 homeobox 2	NOFU_GENE_3_0013345	Nofu_GRZ_cDNA_3_0012002	ENSDARG00000019658	ENSG00000028277	1	0	-6.37	-14.18	-9.28		4	0	-10.39	-9.2	-6.79		-0.612442	0	-2.19113	3	-1.06307	0	-1.22302	0	-1.08454	0	-0.664788	0	-0.715016	0	-0.067174	0	-1.84706	0
POU3F3 (1 OF 2)	POU class 3 homeobox 3	NOFU_GENE_3_0013351	Nofu_GRZ_cDNA_3_0162416	ENSDARG00000095896	ENSG00000198914	17	0	-2.97	-2.64	1.67		16	0	-3.43	-2.6	-0.48		-1.85742	0	-1.61121	0	0.426261	0	-2.61343	2	-1.54706	0	-0.181657	0	0.255912	0	-0.354238	0	0.633485	0
PPAP2C (1 OF 2)	phosphatidic acid phosphatase type 2C	NOFU_GENE_3_0013376	Nofu_GRZ_cDNA_3_0009864	ENSDARG00000002231	ENSG00000141934	36	0	0.72	19.87	12.76		59	0	5.26	10.81	9.31		0.0519818	0	0.97169	2	0.738787	0	0.354469	0	0.597555	0	0.611389	0	0.0678955	0	0.0682266	0	0.625586	0
PPARG	peroxisome proliferator-activated receptor gamma	NOFU_GENE_3_0013384	Nofu_GRZ_cDNA_3_0162182	ENSDARG00000031848	ENSG00000132170	28	0	-2.8	-15.66	-0.57		37	0	2.78	-5.11	-7.34		-0.142905	0	-1.24444	0	-0.0793653	0	0.13283	0	-0.395175	0	-0.434121	0	1.25303	0	1.59655	0	0.3864	0
PPFIA1	protein tyrosine phosphatase, receptor type, f polypeptide (PTPRF), interacting protein (liprin), alpha 1	NOFU_GENE_3_0013397	Nofu_GRZ_cDNA_3_0001499	ENSDARG00000013000	ENSG00000139220	45	0	11.05	10.55	2.79		53	0	12.3	6.25	3.26		0.898529	0	0.749978	0	0.226899	0	0.953434	2	0.473811	0	0.322829	0	0.0352789	0	-0.00529982	0	0.118338	0
PPFIA3	protein tyrosine phosphatase, receptor type, f polypeptide (PTPRF), interacting protein (liprin), alpha 3	NOFU_GENE_3_0013399	Nofu_GRZ_cDNA_3_0182020	ENSDARG00000077053	ENSG00000177380	15	0	-3.43	-3.27	-3.4		15	0	-3.5	-3.4	-3.68		-2.46458	2	-2.31338	2	-2.4585	0	-2.64034	2	-2.51638	2	-3.03528	2	-2.2475	0	-2.26086	2	-2.35076	0
PPFIBP1	PTPRF interacting protein binding protein 1 isoform 2	NOFU_GENE_3_0013401	Nofu_GRZ_cDNA_3_0007970	ENSDARG00000045749	ENSG00000110841	59	0	2.86	4.08	3.49		46	0	2.49	3.11	2.69		1.06216	0	1.21996	2	1.16079	0	0.91741	0	1.02292	0	1.00795	0	0.173557	0	0.369098	0	0.401965	0
PPM1H	protein phosphatase, Mg2+/Mn2+ dependent, 1H	NOFU_GENE_3_0013436	Nofu_GRZ_cDNA_3_0193585	ENSDARG00000063684	ENSG00000111110	48	0	1.78	3.42	0.3		48	0	0.94	1.93	0.4		0.581282	0	0.84254	0	0.0578121	0	0.289979	0	0.524009	0	0.145418	0	0.454511	0	-0.322299	0	-0.085251	0
PPOX	protoporphyrinogen oxidase	NOFU_GENE_3_0013448	Nofu_GRZ_cDNA_3_0014085	ENSDARG00000025200	ENSG00000143224	44	0	3.44	2.36	-4.67		12	0	-1.02	-2.8	-4.52		0.290864	0	0.0838054	0	-0.612106	0	-0.15205	0	-0.410955	0	-0.537234	0	0.0989434	0	1.40069	2	0.508451	0
PPP1R10	protein phosphatase 1, regulatory subunit 10	NOFU_GENE_3_0013453	Nofu_GRZ_cDNA_3_0002789	ENSDARG00000032651	ENSG00000204569	53	0	48.76	13.79	2.78		41	0	38.84	8.94	1.94		2.03444	3	0.797741	0	0.17956	0	1.76388	2	0.543292	0	0.15931	0	-0.0762889	0	0.375909	0	0.253037	0
PPP1R14AA	protein phosphatase 1, regulatory (inhibitor) subunit 14A	NOFU_GENE_3_0013460	Nofu_GRZ_cDNA_3_0045918	ENSDARG00000011239	ENSG00000167641	36	0	0.38	14.81	5.68		35	0	-0.13	0.68	1.63		0.132524	0	2.1844	2	1.26903	0	-0.101929	0	0.129997	0	0.51487	0	0.351831	0	-0.192312	0	0.848666	0
PPP1R15B	protein phosphatase 1, regulatory (inhibitor) subunit 15B	NOFU_GENE_3_0013463	Nofu_GRZ_cDNA_3_0161448	ENSDARG00000068128	ENSG00000158615	45	0	40.79	32.47	4.93		41	0	49.8	13.1	5.87		2.33403	2	1.97339	2	0.525059	0	2.51646	2	1.10036	0	0.656346	0	0.816275	0	0.304604	0	0.677908	0
PPP2R5B	protein phosphatase 2, regulatory subunit B, beta	NOFU_GENE_3_0013495	Nofu_GRZ_cDNA_3_0193642	ENSDARG00000054931	ENSG00000068971	36	0	-0.13	2.28	0.83		50	0	0.18	1.39	0.43		-0.131633	0	1.27187	0	0.618231	0	0.123742	0	0.895279	0	0.377503	0	-0.305909	0	0.217146	0	0.369781	0
PQLC2	PQ loop repeat containing 2	NOFU_GENE_3_0013526	Nofu_GRZ_cDNA_3_0175163	ENSDARG00000043624	ENSG00000040487	58	0	7.26	15.41	8.75		59	0	8.73	10.6	12.01		0.83132	0	1.26817	2	0.894895	0	0.924012	0	0.992056	0	1.18443	0	0.774999	0	0.13921	0	0.641648	0
PRDM10	PR domain containing 10	NOFU_GENE_3_0013541	Nofu_GRZ_cDNA_3_0009299	ENSDARG00000022161	ENSG00000170325	15	0	-3.49	-4.34	-3.63		3	0	-2.71	-2.25	-3.17		-0.57639	0	-0.873708	2	-0.646678	0	-0.451137	0	-0.445481	0	-0.510979	0	-0.284069	0	-0.214985	0	-0.346923	0
PRDM15	PR domain containing 15	NOFU_GENE_3_0013545	Nofu_GRZ_cDNA_3_0181489	ENSDARG00000091648		8	0	-1.8	-1.08	-0.46		7	0	-2.23	-0.73	-1.1		-0.800818	0	-0.5547	0	-0.224511	0	-1.10551	2	-0.37804	0	-0.437857	0	-0.337644	0	-0.805007	0	-0.162998	0
PRDM1B	zinc finger protein 683	NOFU_GENE_3_0013547	Nofu_GRZ_cDNA_3_0193468	ENSDARG00000002445	ENSG00000057657	53	0	8.24	3.63	0.42		53	0	3.78	2.44	0.57		2.56583	2	1.55679	0	0.279653	0	1.65082	0	1.19493	0	0.417105	0	-0.464323	0	-0.65248	0	0.50476	0
PRDX2	pep:known chromosome:MEDAKA1:1:38301647:38308309:1 gene:ENSORLG00000014528 transcript:ENSORLT00000018208	NOFU_GENE_3_0013556	Nofu_GRZ_cDNA_3_0057497	ENSDARG00000025350	ENSG00000167815	11	0	-107.97	-318.36	-180.65		4	0	-358.33	-319.02	-96.38		-0.184209	0	-0.704805	0	-0.349482	0	-0.695386	0	-0.680881	0	-0.157153	0	-0.212334	0	0.466002	0	0.16554	0
PRF1 (4 OF 4)	perforin 1 (pore forming protein)	NOFU_GENE_3_0013572	Nofu_GRZ_cDNA_3_0015692	ENSDARG00000037598	ENSG00000180644	15	0	-11.33	-11.7	-11.34		15	0	-11.52	-11.74	-11.46		-2.87923	2	-3.3266	2	-2.91976	0	-3.06998	2	-3.34074	2	-2.97822	0	-3.62512	0	-2.83166	0	-0.176115	0
PRICKLE1B	prickle homolog 1 (Drosophila)	NOFU_GENE_3_0013580	Nofu_GRZ_cDNA_3_0005522	ENSDARG00000045694	ENSG00000139174	48	0	40.07	64.06	21.9		56	0	34.23	31.77	10.85		1.61127	0	1.98959	2	1.03174	0	1.42203	0	1.29582	0	0.634958	0	-0.76018	0	-0.410284	0	0.456014	0
PRKCBB	protein kinase C, beta b	NOFU_GENE_3_0013608	Nofu_GRZ_cDNA_3_0175333	ENSDARG00000022254	ENSG00000166501	0	0	-2.27	-4	-3.91		5	0	-2.25	-1.09	-2.75		-0.681884	0	-1.66736	2	-1.53868	0	-0.701796	0	-0.390797	0	-0.87673	0	-0.360395	0	0.36091	0	-1.68064	0
PRKCD (1 OF 2)	protein kinase C, delta	NOFU_GENE_3_0013610	Nofu_GRZ_cDNA_3_0192805	ENSDARG00000070651	ENSG00000163932	53	0	30.26	10.23	6.11		54	0	21.37	10.62	8.73		1.49699	2	0.572351	0	0.409481	0	1.17168	0	0.615374	0	0.602972	0	0.906628	0	-0.353597	0	0.214619	0
PRKG1A	cGMP-dependent protein kinase I alpha	NOFU_GENE_3_0013623	Nofu_GRZ_cDNA_3_0161707	ENSDARG00000020656	ENSG00000185532	33	0	0.83	5.18	0.64		50	0	2.3	5.06	2.17		0.31887	0	1.22335	2	0.199774	0	0.734787	0	1.23775	2	0.72314	0	0.00817989	0	-0.0925378	0	0.0747662	0
PRKRIP1	PRKR interacting protein 1 (IL11 inducible)	NOFU_GENE_3_0013627	Nofu_GRZ_cDNA_3_0007297	ENSDARG00000033126	ENSG00000128563	27	0	0.93	-3.99	-4.74		3	0	-4.06	-3.61	-6.37		0.0406684	0	-0.375045	0	-0.351684	0	-0.282322	0	-0.32458	0	-0.417708	0	-0.0642547	0	0.245488	0	0.0197311	0
PRKRIR	protein-kinase, interferon-inducible double stranded RNA dependent inhibitor, repressor of (P58 repressor)	NOFU_GENE_3_0013628	Nofu_GRZ_cDNA_3_0159358	ENSDARG00000042492		4	0	-2.1	-1.68	-1.2		15	0	-1.8	-1.42	-1.54		-1.04326	2	-0.88747	0	-0.559104	0	-0.865502	0	-0.716504	0	-0.690191	0	-0.977042	0	-0.636257	0	-0.776177	0
PRODH2	proline dehydrogenase (oxidase) 2	NOFU_GENE_3_0013653	Nofu_GRZ_cDNA_3_0163916	ENSDARG00000021154	ENSG00000250799	25	0	-1.82	-14.31	-6.58		15	0	-7.69	-6.86	-8.81		-0.167967	0	-2.79966	2	-0.760422	0	-0.90857	0	-0.862167	0	-1.07053	0	0.358478	0	0.934913	0	-0.693044	0
PROM2	prominin 2	NOFU_GENE_3_0013659	Nofu_GRZ_cDNA_3_0160963	ENSDARG00000039406	ENSG00000155066	53	0	100.58	48.91	20.48		41	0	121.28	15.86	27.5		1.24377	0	0.602746	0	0.297408	0	1.39535	2	0.175841	0	0.445793	0	-0.0787766	0	-0.212733	0	0.169728	0
PROS1	protein S (alpha)	NOFU_GENE_3_0013662	Nofu_GRZ_cDNA_3_0193738	ENSDARG00000068261	ENSG00000184500	34	0	0.01	12.64	14.98		34	0	4.13	13.7	13.68		-0.00245858	0	1.36093	2	1.60426	2	0.654687	0	1.47069	2	1.56426	2	0.225997	0	-0.45614	0	0.910656	0
PRR18	proline rich 18	NOFU_GENE_3_0013696	Nofu_GRZ_cDNA_3_0161943	ENSDARG00000093768	ENSG00000176381	53	0	176.68	50.75	-16.32		41	0	138.97	20.38	-16.35		2.35709	3	1.01803	0	-0.750909	0	2.04674	2	0.455078	0	-0.715733	0	-1.1148	0	-0.739616	0	-0.332281	0
PRR5	proline rich 5 (renal)	NOFU_GENE_3_0013697	Nofu_GRZ_cDNA_3_0005804	ENSDARG00000075977	ENSG00000186654	46	0	6.23	6.38	5.93		42	0	8.4	1.08	9.66		1.04886	0	0.934988	0	0.960136	0	1.27464	2	0.141678	0	1.40341	2	0.744642	0	1.22459	2	1.13655	0
PSEN1	presenilin 1	NOFU_GENE_3_0013733	Nofu_GRZ_cDNA_3_0004934	ENSDARG00000004870	ENSG00000080815	15	0	-40.85	-40.44	-37.63		15	0	-40.45	-41.08	-38.57		-2.14857	2	-2.22556	2	-1.84757	0	-2.13234	2	-2.27601	2	-1.9018	2	-2.12583	0	-2.16142	2	-2.18615	2
PTER	phosphotriesterase related	NOFU_GENE_3_0013831	Nofu_GRZ_cDNA_3_0001564	ENSDARG00000063375	ENSG00000165983	17	0	-1.06	-1	1.58		20	0	-1.96	0.66	0.04		-0.518056	0	-0.622722	0	0.479233	0	-1.19907	0	0.134014	0	0.00445142	0	0.309086	0	0.41597	0	0.694603	0
PTGFRN	prostaglandin F2 receptor negative regulator	NOFU_GENE_3_0013844	Nofu_GRZ_cDNA_3_0160403	ENSDARG00000075505	ENSG00000134247	45	0	10.49	12.2	3.02		48	0	3.77	8.82	1.04		1.13497	2	1.13939	2	0.373196	0	0.479613	0	0.911094	0	0.152518	0	-0.641839	0	-0.757138	0	-0.00174178	0
PTGS1	pep:novel group:BROADS1:groupXIV:3146401:3152135:-1 gene:ENSGACG00000016097 transcript:ENSGACT00000021308	NOFU_GENE_3_0013849	Nofu_GRZ_cDNA_3_0161383	ENSDARG00000052148	ENSG00000095303	56	0	10.21	10.9	3.94		56	0	10	11.34	3.66		2.65662	2	2.63622	2	1.57567	0	2.6286	2	2.69743	2	1.54104	0	-0.116328	0	-0.134885	0	0.596573	0
PTHLH	parathyroid hormone-like hormone	NOFU_GENE_3_0013855	Nofu_GRZ_cDNA_3_0175142	ENSDARG00000031737	ENSG00000087494	15	0	-1.72	-2.11	-1.83		6	0	-1.85	-1.19	-2.06		-1.77355	0	-2.98357	2	-2.03902	0	-2.07071	0	-1.10059	0	-2.69751	0	-2.71714	0	0.0195547	0	-2.26188	0
PTPN13	protein tyrosine phosphatase, non-receptor type 13	NOFU_GENE_3_0013881	Nofu_GRZ_cDNA_3_0159376	ENSDARG00000073862	ENSG00000099625	56	0	14.41	10.92	5.5		56	0	10.69	8.68	3.22		1.15491	2	0.8258	0	0.498924	0	0.897084	2	0.696256	0	0.342435	0	-0.187702	0	0.103473	0	0.262093	0
PTPN14	protein tyrosine phosphatase, non-receptor type 14	NOFU_GENE_3_0013882	Nofu_GRZ_cDNA_3_0159659	ENSDARG00000062248	ENSG00000070778	56	0	7.57	10.47	4.09		53	0	9.78	6.86	2.5		1.13374	2	1.29827	2	0.670244	0	1.30979	2	0.967523	0	0.479064	0	-0.200119	0	-0.0196351	0	0.249422	0
PTPN2B	protein tyrosine phosphatase, non-receptor type 2	NOFU_GENE_3_0013889	Nofu_GRZ_cDNA_3_0016350	ENSDARG00000035986	ENSG00000175354	48	0	11.33	19.42	2.99		36	0	3.36	12.16	7.22		0.646812	0	0.8644	2	0.148801	0	0.19009	0	0.588312	0	0.440194	0	-0.121888	0	-0.0298029	0	0.148336	0
PTPN3	pep:novel group:BROADS1:groupXX:10759895:10770841:-1 gene:ENSGACG00000009182 transcript:ENSGACT00000012166	NOFU_GENE_3_0013890	Nofu_GRZ_cDNA_3_0176444	ENSDARG00000055784	ENSG00000070159	36	0	1.49	10.1	4.65		36	0	1.27	6.37	4.11		0.416896	0	1.61825	2	0.992407	0	0.342915	0	1.19279	0	0.951025	0	0.761552	0	0.654205	0	1.13396	0
PTPRK	protein tyrosine phosphatase, receptor type, K	NOFU_GENE_3_0013911	Nofu_GRZ_cDNA_3_0163117	ENSDARG00000063416	ENSG00000152894	48	0	7.08	11.42	0.21		56	0	5.52	6.39	2.04		0.886582	0	1.13357	0	-0.0173584	0	0.697773	0	0.725746	0	0.312784	0	-0.335582	0	-0.44395	0	-0.201758	0
PTPRSA	protein tyrosine phosphatase, receptor type, S	NOFU_GENE_3_0013922	Nofu_GRZ_cDNA_3_0005229	ENSDARG00000059738	ENSG00000105426	1	0	-2.15	-2.55	-1.59		15	0	-2.19	-1.81	-2.26		-1.91031	0	-3.12827	2	-1.21078	0	-2.02053	0	-1.51473	0	-2.1618	0	-0.760115	0	-0.0814461	0	-1.56789	0
PTRFB	polymerase I and transcript release factor b	NOFU_GENE_3_0013931	Nofu_GRZ_cDNA_3_0017909	ENSDARG00000059362	ENSG00000177469	36	0	3.06	42.46	12.5		33	0	1.86	28.04	5.45		0.178031	0	1.38269	2	0.57506	0	0.0649945	0	1.05278	0	0.304215	0	0.474148	0	0.421236	0	0.290629	0
PTSG_11801	Putative uncharacterized protein	NOFU_GENE_3_0013947	Nofu_GRZ_cDNA_3_0072772	ENSDARG00000087282		1	0	-2.53	-3.46	-2.05		0	0	-1	-2.43	-1.87		-0.955595	0	-1.67946	2	-0.785112	0	-0.315867	0	-1.01135	0	-0.645833	0	0.227403	0	0.646652	0	-0.0265182	0
PTTG1IPA	pituitary tumor-transforming 1 interacting protein	NOFU_GENE_3_0013949	Nofu_GRZ_cDNA_3_0164660	ENSDARG00000090156	ENSG00000183255	59	0	1.25	1.6	1.78		53	0	3	1.81	0.82		1.29389	0	1.37935	0	1.55545	0	2.14648	2	1.52945	0	0.956636	0	0.838655	0	1.19975	0	1.47513	0
PTTG1IPB	pituitary tumor-transforming 1 interacting protein	NOFU_GENE_3_0013950	Nofu_GRZ_cDNA_3_0018855	ENSDARG00000040039	ENSG00000183255	30	0	35.77	-13.65	-199.56		27	0	64.43	-153.39	-199.76		0.159562	0	-0.207563	0	-1.87784	0	0.236079	0	-1.24864	0	-1.82927	0	1.30639	0	2.1662	0	0.796889	0
PTX3 (1 OF 2)	pentraxin 3, long	NOFU_GENE_3_0013951	Nofu_GRZ_cDNA_3_0010834	ENSDARG00000068275	ENSG00000163661	50	0	5.38	21.72	2.77		55	0	5.16	3.47	4.19		1.48382	0	2.88795	2	0.885266	0	1.39598	0	1.00034	0	1.24081	0	1.47437	0	-0.313654	0	0.411084	0
PUS1	pseudouridylate synthase 1	NOFU_GENE_3_0013963	Nofu_GRZ_cDNA_3_0036021	ENSDARG00000045562	ENSG00000177192	15	0	-7.94	-8.05	-8.42		0	0	-7.28	-8.54	-9.86		-0.988278	0	-1.13554	0	-1.13324	0	-0.904385	0	-1.20267	0	-1.38401	2	-1.39816	0	-1.09577	0	-1.08915	0
PYROXD2	pyridine nucleotide-disulphide oxidoreductase domain 2	NOFU_GENE_3_0014015	Nofu_GRZ_cDNA_3_0162241	ENSDARG00000014101	ENSG00000119943	2	0	-23.48	-29.85	-10.33		5	0	-27.2	-12.41	-32.61		-1.16254	0	-1.90183	2	-0.476221	0	-1.52795	0	-0.607308	0	-2.1287	2	0.103193	0	0.266912	0	0.208346	0
Q4RYV4_TETNG	Gap junction protein	NOFU_GENE_3_0014032	Nofu_GRZ_cDNA_3_0014731	ENSDARG00000035340		15	0	-135.49	-139.61	-138.15		15	0	-137.12	-135.7	-139.12		-3.35935	2	-3.94456	2	-3.68541	2	-3.55061	2	-3.47312	2	-3.76101	2	-2.88814	0	-3.07863	2	-3.37434	2
Q4SKC7_TETNG	Metallothionein	NOFU_GENE_3_0014042	Nofu_GRZ_cDNA_3_0104673	ENSDARG00000041623	ENSG00000198417	34	0	10.76	289.87	246.23		47	0	58.45	35.46	189.91		0.220932	0	2.32094	2	2.21717	0	0.88027	0	0.519236	0	1.94551	0	-0.0407906	0	1.00943	0	1.85098	0
Q6GWU6_ORYLA	pep:novel group:BROADS1:groupIII:7304498:7307339:1 gene:ENSGACG00000015231 transcript:ENSGACT00000020128	NOFU_GENE_3_0014052	Nofu_GRZ_cDNA_3_0030266	ENSDARG00000001817		15	0	-174.86	-178.96	-173.2		15	0	-178.39	-171.42	-173.49		-2.20229	2	-2.44952	2	-2.19762	0	-2.33574	2	-2.20242	2	-2.16253	2	-1.93831	0	-2.07336	2	-2.22682	2
RAB11FIP4B	RAB11 family interacting protein 4 (class II)	NOFU_GENE_3_0014105	Nofu_GRZ_cDNA_3_0161671	ENSDARG00000053855	ENSG00000131242	15	0	-42.92	-43.95	-40.46		15	0	-43.88	-40.18	-44.08		-2.19874	2	-2.44147	2	-1.96946	0	-2.34885	2	-1.99897	2	-2.33993	2	-1.92383	0	-2.0565	2	-1.9979	0
RAB20	RAB20, member RAS oncogene family	NOFU_GENE_3_0014118	Nofu_GRZ_cDNA_3_0013505	ENSDARG00000005049	ENSG00000139832	54	0	49.17	14.79	27.15		52	0	64.2	5.56	21.28		1.40276	0	0.446021	0	0.865924	0	1.63613	2	0.138747	0	0.76109	0	1.44996	0	0.733058	0	0.613104	0
RAB31	RAB31, member RAS oncogene family	NOFU_GENE_3_0014132	Nofu_GRZ_cDNA_3_0002631	ENSDARG00000020128	ENSG00000168461	50	0	2.38	5.9	3.33		59	0	2.15	5.75	4.75		0.621544	0	1.09514	2	0.759917	0	0.531332	0	1.10265	2	1.04851	2	0.339636	0	0.231202	0	0.507143	0
RAB34A	RAB34, member RAS oncogene family	NOFU_GENE_3_0014136	Nofu_GRZ_cDNA_3_0008938			15	0	-41.18	-42.95	-38.29		15	0	-43.27	-38.75	-44.73		-1.94997	2	-2.2643	2	-1.74699	0	-2.21564	2	-1.8267	2	-2.35875	2	-1.96771	0	-1.78892	2	-1.79327	0
RAB38	RAB38, member RAS oncogene family	NOFU_GENE_3_0014140	Nofu_GRZ_cDNA_3_0163519	ENSDARG00000069159	ENSG00000123892	50	0	0.56	3.65	1.05		57	0	0.96	1.33	1.84		1.40569	0	3.38048	2	1.94587	0	1.86667	0	2.15492	0	2.63583	0	1.00934	0	-0.151166	0	1.73095	0
RAB6A	RAB6C, member RAS oncogene family	NOFU_GENE_3_0014164	Nofu_GRZ_cDNA_3_0023486	ENSDARG00000090667	ENSG00000222014	53	0	61.28	24.11	-8.68		51	0	45.08	7.36	-13.94		1.24473	2	0.507225	0	-0.369496	0	0.982016	0	0.113092	0	-0.55431	0	-0.597922	0	-0.492396	0	-0.580556	0
RALBA	v-ral simian leukemia viral oncogene homolog B (ras related, GTP binding protein)	NOFU_GENE_3_0014225	Nofu_GRZ_cDNA_3_0010801	ENSDARG00000040778	ENSG00000144118	58	0	6.97	13.18	8.3		59	0	7.87	12.34	10.74		0.689131	0	0.985501	2	0.748883	0	0.732093	0	0.966028	2	0.958337	0	0.738197	0	0.668376	0	0.653701	0
RALGDS	ral guanine nucleotide dissociation stimulator	NOFU_GENE_3_0014230	Nofu_GRZ_cDNA_3_0159560	ENSDARG00000042409	ENSG00000160271	36	0	0.23	2.94	1.43		46	0	0.97	1.05	0.8		0.05378	0	0.494219	0	0.28069	0	0.187526	0	0.149345	0	0.190295	0	0.531218	0	0.346617	0	0.370748	0
RAPGEF2 (1 OF 2)	Rap guanine nucleotide exchange factor (GEF) 2	NOFU_GENE_3_0014259	Nofu_GRZ_cDNA_3_0006735	ENSDARG00000005482	ENSG00000109756	50	0	2.28	6.57	2.53		58	0	3.1	5.57	4.32		0.487097	0	0.988372	2	0.48297	0	0.607528	0	0.886732	2	0.813011	0	0.318758	0	0.327395	0	0.34324	0
RAPGEF5 (1 OF 2)	Rap guanine nucleotide exchange factor (GEF) 5	NOFU_GENE_3_0014263	Nofu_GRZ_cDNA_3_0179930	ENSDARG00000074307	ENSG00000136237	4	0	-6.1	-6.01	-3.04		15	0	-4.61	-4.05	-5.11		-1.19373	2	-1.28716	2	-0.539006	0	-0.822334	0	-0.783028	0	-0.92227	0	-0.81735	0	-0.380026	0	-0.754567	0
RAPH1 (1 OF 2)	Ras association (RalGDS/AF-6) and pleckstrin homology domains 1	NOFU_GENE_3_0014267	Nofu_GRZ_cDNA_3_0178636	ENSDARG00000061732	ENSG00000173166	50	0	1.47	6.6	1.91		58	0	2.23	2.98	1.96		0.343243	0	1.01725	2	0.383101	0	0.466344	0	0.530682	0	0.439231	0	0.249619	0	0.147831	0	0.259235	0
RASAL3	RAS protein activator like 3	NOFU_GENE_3_0014282	Nofu_GRZ_cDNA_3_0176933	ENSDARG00000089933	ENSG00000105122	25	0	-3.65	-18.6	-8.16		15	0	-6.69	-5.99	-4.79		-0.17684	0	-1.28843	2	-0.448372	0	-0.359006	0	-0.389749	0	-0.228986	0	0.0249413	0	-0.0258649	0	-0.627309	0
RASD1	RAS, dexamethasone-induced 1	NOFU_GENE_3_0014283	Nofu_GRZ_cDNA_3_0040135	ENSDARG00000019274	ENSG00000108551	4	0	-23.17	-17.41	-9.34		0	0	-18.23	-23.72	-21.48		-1.82146	2	-1.2385	0	-0.562087	0	-1.22032	0	-2.01233	2	-1.58509	0	-1.11328	0	-2.56427	2	-0.38771	0
RASSF7 (2 OF 3)	Ras association (RalGDS/AF-6) domain family (N-terminal) member 7	NOFU_GENE_3_0014310	Nofu_GRZ_cDNA_3_0208009	ENSDARG00000094325	ENSG00000099849	53	0	28.17	9.16	-0.85		53	0	24.77	9.1	-0.47		1.74617	2	0.707583	0	-0.169849	0	1.59026	2	0.725662	0	-0.0700879	0	-0.686518	0	-0.769861	0	-0.225095	0
RAVER1	ribonucleoprotein, PTB-binding 1	NOFU_GENE_3_0014315	Nofu_GRZ_cDNA_3_0175074	ENSDARG00000052617		19	0	-2.29	0.15	-2.37		4	0	-1.97	-2.09	-1.4		-0.577822	0	-0.0993995	0	-0.644866	0	-0.513166	0	-0.620153	0	-0.330875	0	-0.380308	0	-0.452781	0	-0.595882	0
RBM24B	RNA binding motif protein 24	NOFU_GENE_3_0014349	Nofu_GRZ_cDNA_3_0013502	ENSDARG00000078293	ENSG00000112183	35	0	0.18	0.69	1.37		49	0	0.26	1.07	1.49		0.816985	0	1.79422	0	2.62915	0	1.03519	0	2.29823	0	2.80359	0	0.715344	0	1.37883	0	1.63046	0
RBM38	RNA binding motif protein 38	NOFU_GENE_3_0014357	Nofu_GRZ_cDNA_3_0126963	ENSDARG00000058818	ENSG00000132819	36	0	1.18	7.25	4.84		42	0	3.26	-1.11	4.07		0.0936376	0	0.397839	0	0.313265	0	0.236675	0	-0.210838	0	0.314304	0	0.448996	0	1.10065	0	0.799135	0
RBMS1 (2 OF 2)	RNA binding motif, single stranded interacting protein 1	NOFU_GENE_3_0014373	Nofu_GRZ_cDNA_3_0163247	ENSDARG00000074023	ENSG00000153250	53	0	36.77	18.43	6.4		53	0	34.16	19.94	2.89		1.86826	2	1.10501	0	0.496372	0	1.7533	2	1.19078	0	0.267031	0	0.544088	0	0.204597	0	0.0195433	0
RCN3	reticulocalbin 3, EF-hand calcium binding domain	NOFU_GENE_3_0014427	Nofu_GRZ_cDNA_3_0041232	ENSDARG00000037961	ENSG00000142552	33	0	2.4	67.85	-1.67		33	0	1.77	48.12	-2.89		0.0616403	0	1.133	2	-0.110268	0	-0.000537409	0	0.895538	0	-0.098337	0	-0.842635	0	-0.920799	0	-0.360989	0
RDH10A	retinol dehydrogenase 10 (all-trans)	NOFU_GENE_3_0014485	Nofu_GRZ_cDNA_3_0007724	ENSDARG00000058730	ENSG00000121039	48	0	3.83	6.56	1.59		30	0	1.51	1.12	-6.65		0.225967	0	0.245197	0	0.0410221	0	0.00781394	0	-0.0321816	0	-0.520098	0	-0.569608	0	-1.00287	0	-0.483716	0
RDX (2 OF 2)	radixin	NOFU_GENE_3_0014495	Nofu_GRZ_cDNA_3_0161431	ENSDARG00000058128	ENSG00000147065	36	0	3.78	14.04	7.64		34	0	1.41	9.96	9.48		0.344088	0	0.885388	2	0.581768	0	0.0997257	0	0.679357	0	0.748134	0	0.0147933	0	0.0283623	0	0.376621	0
REG3G	regenerating islet-derived protein 3-gamma precursor	NOFU_GENE_3_0014509	Nofu_GRZ_cDNA_3_0078034	ENSDARG00000045837		15	0	-4.24	-4.29	-3.68		15	0	-3.64	-4.05	-3.88		-2.84735	0	-3.07517	0	-2.03753	0	-1.99424	0	-2.56889	0	-2.22851	0	0.640904	0	-0.815338	0	-0.00550286	0
RELA	v-rel reticuloendotheliosis viral oncogene homolog A (avian)	NOFU_GENE_3_0014511	Nofu_GRZ_cDNA_3_0066749	ENSDARG00000021907	ENSG00000173039	15	0	-122.5	-136.95	-148.52		15	0	-129.58	-138.1	-144.18		-1.55814	0	-2.04752	2	-2.36213	2	-1.76023	0	-2.06154	2	-2.1598	2	-1.98183	0	-2.18633	2	-2.19091	0
RELB	v-rel reticuloendotheliosis viral oncogene homolog B	NOFU_GENE_3_0014512	Nofu_GRZ_cDNA_3_0176264	ENSDARG00000086173	ENSG00000104856	41	0	72.76	12.47	4.9		53	0	42.21	12.24	1.42		2.08759	3	0.523378	0	0.227255	0	1.47022	2	0.525444	0	0.0771691	0	0.42176	0	-0.265522	0	0.262228	0
RELL2	RELT-like 2	NOFU_GENE_3_0014515	Nofu_GRZ_cDNA_3_0026111	ENSDARG00000071876	ENSG00000164620	36	0	0.33	4.22	1.42		43	0	1.31	-0.55	3.02		0.150905	0	1.14833	0	0.491293	0	0.495646	0	-0.40064	0	1.00769	0	0.838207	0	1.31974	0	0.809698	0
RELN (4 OF 4)	reelin	NOFU_GENE_3_0014517	Nofu_GRZ_cDNA_3_0000027	ENSDARG00000038188	ENSG00000189056	36	0	-0.2	2.81	1.03		36	0	0.03	1.77	0.83		-0.237885	0	1.4847	2	0.75793	0	-0.013726	0	1.10554	0	0.683257	0	0.0644347	0	0.458684	0	0.593002	0
RELT	RELT tumor necrosis factor receptor	NOFU_GENE_3_0014518	Nofu_GRZ_cDNA_3_0012358	ENSDARG00000007921	ENSG00000054967	41	0	1.24	0.17	-0.05		53	0	1.49	0.46	0.04		2.03749	0	0.384448	0	-0.248054	0	2.21212	2	1.00317	0	0.129762	0	-0.908492	0	0.532229	0	-0.150436	0
REST	RE1-silencing transcription factor	NOFU_GENE_3_0014537	Nofu_GRZ_cDNA_3_0005049	ENSDARG00000007222	ENSG00000084093	53	0	34.78	18.66	8.04		54	0	32.43	13.79	8.8		2.28014	3	1.50743	3	0.872079	0	2.16628	3	1.23846	2	0.977945	0	0.909275	0	0.792748	0	0.807775	0
RETSAT (2 OF 2)	retinol saturase (all-trans-retinol 13,14-reductase)	NOFU_GENE_3_0014539	Nofu_GRZ_cDNA_3_0005512	ENSDARG00000018600	ENSG00000042445	49	0	2.08	4.08	6.84		22	0	-1.71	3.59	-0.95		0.117922	0	0.0910397	0	0.293404	0	-0.136389	0	0.0925835	0	-0.0708792	0	-0.487225	0	-0.535985	0	-0.297706	0
RFC1	replication factor C (activator 1) 1	NOFU_GENE_3_0014549	Nofu_GRZ_cDNA_3_0004405	ENSDARG00000054799	ENSG00000035928	15	0	-28.03	-33.57	-32.95		15	0	-27.72	-27.25	-30.38		-1.34754	0	-1.99162	2	-1.84251	0	-1.34702	0	-1.39597	0	-1.55477	0	-0.685225	0	-0.246313	0	-0.644878	0
RFESD	Rieske (Fe-S) domain containing	NOFU_GENE_3_0014558	Nofu_GRZ_cDNA_3_0055265	ENSDARG00000058725	ENSG00000175449	14	0	-2.3	-1.8	-6.58		0	0	-4.41	-7.73	-7.05		-0.341652	0	-0.387875	0	-1.3424	0	-0.785025	0	-1.7959	0	-1.43702	0	0.64062	0	1.43704	0	0.751026	0
RGL3 (2 OF 2)	ral guanine nucleotide dissociation stimulator-like 3	NOFU_GENE_3_0014586	Nofu_GRZ_cDNA_3_0018435	ENSDARG00000071213	ENSG00000205517	4	0	-8.97	-6.8	-4.35		6	0	-6.78	-4.43	-6.88		-0.98753	0	-0.810554	0	-0.465368	0	-0.692772	0	-0.514584	0	-0.70439	0	-0.0718973	0	-0.169517	0	0.0043275	0
RGRB	pep:known chromosome:MEDAKA1:19:10354555:10360438:1 gene:ENSORLG00000009433 transcript:ENSORLT00000011826	NOFU_GENE_3_0014594	Nofu_GRZ_cDNA_3_0006207	ENSDARG00000044445		31	0	-0.96	-0.8	4.04		24	0	-2.13	1.1	2.04		-0.358202	0	-0.425056	0	0.884889	0	-0.99915	0	0.224665	0	0.547848	0	-1.16641	0	-0.373378	0	0.733799	0
RHAG	Rh-associated glycoprotein	NOFU_GENE_3_0014623	Nofu_GRZ_cDNA_3_0011908	ENSDARG00000019253	ENSG00000112077	12	0	-28.85	-62.06	-78.56		0	0	-63.07	-79.54	-88.97		-0.364085	0	-1.01532	0	-1.3191	0	-0.959778	0	-1.3858	0	-1.55655	0	-0.310198	0	0.820279	0	0.17577	0
RHBDL2	rhomboid, veinlet-like 2 (Drosophila)	NOFU_GENE_3_0014632	Nofu_GRZ_cDNA_3_0161182	ENSDARG00000069833	ENSG00000158315	50	0	1.57	4.25	1.42		59	0	1.11	2.25	1.87		0.471383	0	0.918805	2	0.389104	0	0.319281	0	0.540013	0	0.547459	0	0.4179	0	-0.063505	0	0.156699	0
RHBG	ammonium transporter Rh type B	NOFU_GENE_3_0014634	Nofu_GRZ_cDNA_3_0178257	ENSDARG00000009018	ENSG00000132677	1	0	-1.57	-2.77	-2.08		6	0	-2.51	-1.64	-2.27		-1.01865	0	-3.37354	2	-1.67002	0	-2.44383	2	-1.18682	0	-1.91636	0	-0.87948	0	1.08685	0	-0.308151	0
RHD	Rh blood group, CcEe antigens	NOFU_GENE_3_0014637	Nofu_GRZ_cDNA_3_0176332	ENSDARG00000002194	ENSG00000187010	5	0	-3.74	-2.26	-4.92		3	0	-4.48	-5.74	-7.26		-0.31661	0	-0.311492	0	-0.479739	0	-0.419476	0	-0.610543	0	-0.683678	0	0.160508	0	0.537125	0	0.283174	0
RHOBTB2A	Rho-related BTB domain containing 2a	NOFU_GENE_3_0014649	Nofu_GRZ_cDNA_3_0160848	ENSDARG00000016868		8	0	-9.06	-3.71	-1.05		9	0	-7.45	-1.9	-5.46		-1.26446	2	-0.528798	0	-0.166515	0	-0.983449	0	-0.293614	0	-0.631097	0	-0.689664	0	-0.519038	0	0.329712	0
RHOBTB3	Rho-related BTB domain containing 3	NOFU_GENE_3_0014651	Nofu_GRZ_cDNA_3_0165175	ENSDARG00000090036	ENSG00000164292	39	0	1.41	-0.88	1.88		54	0	6.41	2.42	4.16		0.334244	0	-0.386647	0	0.384574	0	1.12183	0	0.421006	0	0.810555	0	1.28835	0	1.65609	0	0.781503	0
RIF1	RAP1 interacting factor homolog (yeast)	NOFU_GENE_3_0014677	Nofu_GRZ_cDNA_3_0159513	ENSDARG00000062650	ENSG00000080345	15	0	-12.52	-10.15	-10.71		15	0	-11	-12.92	-11.35		-1.10871	0	-0.946731	0	-0.940847	0	-0.949997	0	-1.26002	2	-0.964783	0	-0.668375	0	-1.15912	0	-0.55108	0
RIMKLA	ribosomal modification protein rimK-like family member A	NOFU_GENE_3_0014685	Nofu_GRZ_cDNA_3_0175701	ENSDARG00000016830	ENSG00000166532	50	0	7.79	21.91	8.88		57	0	5.65	5.21	7.48		0.962823	0	1.76912	2	1.01163	0	0.72192	0	0.612546	0	0.932357	0	1.57529	0	0.708913	0	1.99309	2
RIOK3	RIO kinase 3 (yeast)	NOFU_GENE_3_0014703	Nofu_GRZ_cDNA_3_0194516	ENSDARG00000042751	ENSG00000101782	45	0	161.36	135.26	8.98		45	0	112.34	97.68	14.1		2.01812	2	1.72074	2	0.175868	0	1.62857	2	1.4064	2	0.334764	0	-0.104581	0	0.107459	0	0.250849	0
RNF19B	ring finger protein 19B	NOFU_GENE_3_0014803	Nofu_GRZ_cDNA_3_0179867	ENSDARG00000060926	ENSG00000116514	53	0	29.19	14.54	7.58		54	0	20.85	11.05	8.89		1.58919	2	0.888374	0	0.557788	0	1.26384	0	0.720708	0	0.685479	0	1.01058	0	0.0235774	0	0.670862	0
RPTOR	regulatory associated protein of MTOR, complex 1	NOFU_GENE_3_0015044	Nofu_GRZ_cDNA_3_0000881	ENSDARG00000059879	ENSG00000141564	53	0	6.7	2.36	0.73		41	0	8.55	1.33	0.29		1.03661	2	0.332812	0	0.0972466	0	1.19505	2	0.171975	0	0.0571696	0	0.264728	0	0.403917	0	0.339319	0
RRBP1 (2 OF 2)	ribosome binding protein 1 homolog 180kDa (dog)	NOFU_GENE_3_0015057	Nofu_GRZ_cDNA_3_0178611	ENSDARG00000013763	ENSG00000125844	6	0	-13.88	-9.82	-13.48		3	0	-14.05	-12.27	-16.83		-0.843078	0	-0.675062	0	-0.864897	0	-0.886571	0	-0.816005	0	-1.10839	2	-0.89073	0	-1.2379	2	-0.483391	0
RRM2	ribonucleotide reductase M2	NOFU_GENE_3_0015061	Nofu_GRZ_cDNA_3_0177367	ENSDARG00000020711	ENSG00000171848	19	0	-12.83	-1.1	-16.53		2	0	-7.42	-15.57	-4.12		-0.460901	0	-0.169695	0	-0.651837	0	-0.285508	0	-0.672682	0	-0.140376	0	0.132978	0	-0.0574294	0	0.173334	0
RSAD2	radical S-adenosyl methionine domain containing 2	NOFU_GENE_3_0015076	Nofu_GRZ_cDNA_3_0017318	ENSDARG00000004952	ENSG00000134321	33	0	0.23	41.77	2.06		35	0	1.56	18.25	33.3		0.0148523	0	1.98573	0	0.163224	0	0.105209	0	1.18627	0	1.87021	0	0.262129	0	-1.05696	0	-0.641022	0
RSF1 (1 OF 3)	remodeling and spacing factor 1	NOFU_GENE_3_0015079	Nofu_GRZ_cDNA_3_0175342	ENSDARG00000068640	ENSG00000048649	7	0	-2.78	-1.65	-1.56		6	0	-2.11	-1.06	-2.03		-1.08309	2	-0.673229	0	-0.562546	0	-0.781179	0	-0.426921	0	-0.7032	0	-0.632393	0	-0.372499	0	-0.270115	0
RTKN (1 OF 2)	rhotekin	NOFU_GENE_3_0015112	Nofu_GRZ_cDNA_3_0014042	ENSDARG00000031345	ENSG00000114993	53	0	14.5	6.74	0.2		53	0	12.97	7.19	0.27		1.93216	2	1.09612	0	0.000341519	0	1.77908	2	1.16809	0	0.0665941	0	-0.812552	0	-0.630862	0	-0.277313	0
RUFY1	RUN and FYVE domain containing 1	NOFU_GENE_3_0015130	Nofu_GRZ_cDNA_3_0194145	ENSDARG00000078685	ENSG00000176783	56	0	6.13	6.7	4.18		58	0	4.7	6.71	3.85		0.946084	2	0.892984	2	0.659287	0	0.750917	0	0.914687	2	0.659333	0	0.707041	0	0.570702	0	0.607873	0
RUSC2	RUN and SH3 domain containing 2	NOFU_GENE_3_0015144	Nofu_GRZ_cDNA_3_0161220	ENSDARG00000095288	ENSG00000198853	50	0	0.94	3.45	1.73		49	0	1.12	1.78	2.42		0.4743	0	1.16138	2	0.734418	0	0.518387	0	0.69657	0	1.00388	0	0.149739	0	0.79138	0	0.850609	0
RYR2B	ryanodine receptor 2 (cardiac)	NOFU_GENE_3_0015168	Nofu_GRZ_cDNA_3_0014020	ENSDARG00000011422	ENSG00000196218	6	0	-3.78	-2.06	-4.12		6	0	-3.82	-1.26	-4.35		-0.717465	0	-0.472901	0	-0.841879	0	-0.753826	0	-0.309536	0	-0.859987	0	-0.887927	0	-1.04203	0	0.120515	0
S100A10B	S100 calcium binding protein A11	NOFU_GENE_3_0015173	Nofu_GRZ_cDNA_3_0061017	ENSDARG00000025254	ENSG00000197747	33	0	18.04	80.19	7.31		48	0	13.42	55.92	-17.5		0.303096	0	0.913755	0	0.0874719	0	0.18044	0	0.696045	0	-0.389924	0	0.591979	0	0.156815	0	0.0767575	0
S1PR5A	sphingosine-1-phosphate receptor 5	NOFU_GENE_3_0015186	Nofu_GRZ_cDNA_3_0011934	ENSDARG00000040526		6	0	-2.54	-1	-2.46		6	0	-3.86	-2.34	-3.16		-0.936274	0	-0.428397	0	-0.944579	0	-1.9102	2	-0.929975	0	-1.28395	0	-0.182306	0	0.223613	0	-0.280419	0
SAE1	SUMO1 activating enzyme subunit 1	NOFU_GENE_3_0015195	Nofu_GRZ_cDNA_3_0194769	ENSDARG00000010487	ENSG00000142230	18	0	-4.53	0.28	-7.89		27	0	-0.3	-6.62	-6.23		-0.372863	0	-0.115293	0	-0.759197	0	-0.0713509	0	-0.671854	0	-0.535494	0	0.0931877	0	-0.439935	0	-0.0926424	0
SAMD4A	sterile alpha motif domain containing 4A	NOFU_GENE_3_0015217	Nofu_GRZ_cDNA_3_0178616	ENSDARG00000075759	ENSG00000020577	56	0	3.56	3.83	2.47		50	0	2.95	7.07	1.36		0.816397	0	0.743816	0	0.560884	0	0.681265	0	1.23983	2	0.362165	0	-0.0985725	0	0.296948	0	0.228195	0
SAMD7	sterile alpha motif domain containing 7	NOFU_GENE_3_0015221	Nofu_GRZ_cDNA_3_0010057	ENSDARG00000060354	ENSG00000187033	15	0	-13.47	-10.95	-12.91		16	0	-13.58	-12.51	-1.21		-3.70707	2	-2.13852	0	-3.16917	0	-3.89642	2	-2.92798	0	-0.113185	0	-3.48263	0	-2.01176	0	-2.61005	0
SAT1B	spermidine/spermine N1-acetyltransferase 1	NOFU_GENE_3_0015247	Nofu_GRZ_cDNA_3_0068848	ENSDARG00000032272	ENSG00000130066	53	0	435.02	161.3	21.39		53	0	290.85	129.33	6.79		1.51892	3	0.637639	0	0.0716436	0	1.15417	2	0.530718	0	0.0311649	0	-0.210279	0	0.081574	0	-0.218279	0
SAT2	pep:novel group:BROADS1:groupVII:3145985:3147894:-1 gene:ENSGACG00000019280 transcript:ENSGACT00000025542	NOFU_GENE_3_0015248	Nofu_GRZ_cDNA_3_0051727	ENSDARG00000075140	ENSG00000141504	25	0	-9.39	-37.58	-23.23		26	0	-4.09	-11.12	-29.87		-0.375333	0	-3.81589	2	-1.28893	0	-0.174142	0	-0.581362	0	-1.92405	0	1.00075	0	1.4136	0	-0.947487	0
SCG2B	secretogranin II	NOFU_GENE_3_0015303	Nofu_GRZ_cDNA_3_0007915	ENSDARG00000038574	ENSG00000171951	50	0	0.99	2.91	0.65		56	0	1.46	1.32	0.49		1.51031	0	2.56845	2	1.10836	0	1.85139	0	1.70636	0	0.929644	0	1.58668	0	1.08599	0	1.17121	0
SCN4BA	sodium channel, voltage-gated, type IV, beta	NOFU_GENE_3_0015328	Nofu_GRZ_cDNA_3_0030253	ENSDARG00000062416	ENSG00000177098	16	0	-1.35	-0.99	0.07		30	0	0.16	0.38	-0.93		-1.44256	0	-1.04327	0	-0.0108984	0	0.105424	0	0.12828	0	-0.848814	0	0.818378	0	0.958898	0	0.66616	0
SCUBE3	signal peptide, CUB domain, EGF-like 3	NOFU_GENE_3_0015351	Nofu_GRZ_cDNA_3_0175884	ENSDARG00000011490	ENSG00000146197	36	0	0.07	1.78	0.83		36	0	0.08	1.85	0.77		0.154974	0	1.94818	3	1.26855	0	0.132535	0	2.02441	2	1.25803	0	-0.0329206	0	0.870886	0	0.492265	0
SEMA3BL	sema domain, immunoglobulin domain (Ig), short basic domain, secreted, (semaphorin) 3G	NOFU_GENE_3_0015439	Nofu_GRZ_cDNA_3_0207724	ENSDARG00000007560	ENSG00000010319	33	0	0.33	3.8	0.88		33	0	0.18	2.33	0.61		0.163089	0	1.11171	2	0.343525	0	0.0549987	0	0.775459	0	0.280157	0	0.195484	0	0.111429	0	0.37155	0
SERPINA10A	serpin peptidase inhibitor, clade A (alpha-1 antiproteinase, antitrypsin), member 10	NOFU_GENE_3_0015517	Nofu_GRZ_cDNA_3_0003476	ENSDARG00000005924	ENSG00000140093	50	0	2.89	9.22	4.29		59	0	2.99	3.95	4.19		0.638009	0	1.35599	2	0.824438	0	0.624646	0	0.720516	0	0.852591	0	0.723999	0	0.288436	0	0.76259	0
SERPINB1L4	pep:novel chromosome:MEDAKA1:20:8132050:8138090:-1 gene:ENSORLG00000005255 transcript:ENSORLT00000006628	NOFU_GENE_3_0015519	Nofu_GRZ_cDNA_3_0029911	ENSDARG00000095830	ENSG00000124570	48	0	11.02	20.88	4.35		50	0	6.82	17.05	6.99		0.642915	0	0.892283	0	0.234612	0	0.373741	0	0.791765	0	0.423226	0	0.707734	0	-0.655862	0	-0.117045	0
SERPINE1	plasminogen activator inhibitor type 1	NOFU_GENE_3_0015523	Nofu_GRZ_cDNA_3_0163189	ENSDARG00000056795	ENSG00000106366	56	0	43.94	50.94	21.79		56	0	42.75	64.81	23.52		3.84262	2	3.91778	2	2.88992	0	3.72692	2	4.27658	2	3.02604	0	0.846375	0	0.273573	0	1.8258	0
SERPING1	serpin peptidase inhibitor, clade G (C1 inhibitor), member 1	NOFU_GENE_3_0015528	Nofu_GRZ_cDNA_3_0011229	ENSDARG00000058053	ENSG00000149131	59	0	0.41	0.98	1.01		36	0	0.6	2.27	1.36		1.15877	0	1.85433	0	1.95325	0	1.46935	0	2.85661	2	2.32465	0	4.25753	2	1.20933	0	1.22958	0
SESN1	sestrin 1	NOFU_GENE_3_0015535	Nofu_GRZ_cDNA_3_0004192	ENSDARG00000020693	ENSG00000080546	50	0	43.08	68.17	24.89		55	0	104.87	65.33	84.78		0.905061	0	1.12859	0	0.541412	0	1.65369	2	1.1205	0	1.44636	0	0.793588	0	0.968904	0	1.08983	0
SESN2	sestrin 2	NOFU_GENE_3_0015536	Nofu_GRZ_cDNA_3_0175786	ENSDARG00000030215	ENSG00000162510	45	0	2.08	2.64	0.24		48	0	0.66	1.37	0.14		1.6571	0	1.80231	2	0.276383	0	0.726265	0	1.17016	0	0.180422	0	-0.381927	0	-0.395605	0	-0.266554	0
SFMBT2	Scm-like with four mbt domains 2	NOFU_GENE_3_0015572	Nofu_GRZ_cDNA_3_0162105	ENSDARG00000045519	ENSG00000198879	53	0	13.03	5.15	1.84		53	0	10.91	5.18	2.42		0.895069	2	0.296932	0	0.116097	0	0.754438	0	0.323197	0	0.205895	0	0.411677	0	0.752583	0	0.206997	0
SGCE	sarcoglycan, epsilon	NOFU_GENE_3_0015597	Nofu_GRZ_cDNA_3_0037307	ENSDARG00000012138	ENSG00000127990	50	0	3	8.22	3.99		59	0	2.26	3.99	3.25		0.596746	0	1.14825	2	0.710619	0	0.438412	0	0.655574	0	0.640351	0	0.378157	0	0.435007	0	0.528712	0
SGK2B	pep:novel chromosome:MEDAKA1:16:14741290:14745167:1 gene:ENSORLG00000009059 transcript:ENSORLT00000011361	NOFU_GENE_3_0015605	Nofu_GRZ_cDNA_3_0034481	ENSDARG00000016623		10	0	-3.35	-0.94	1.38		9	0	-4.52	0.41	-2.49		-0.69024	0	-0.286105	0	0.136689	0	-1.0427	0	-0.0488158	0	-0.483076	0	-1.60905	0	-1.13992	0	0.153491	0
SGSM3	small G protein signaling modulator 3	NOFU_GENE_3_0015619	Nofu_GRZ_cDNA_3_0161183	ENSDARG00000019038	ENSG00000100359	56	0	6.99	6.07	2.95		56	0	4.42	4.21	2.23		0.933732	2	0.719117	0	0.415443	0	0.638166	0	0.527207	0	0.360607	0	-0.383437	0	0.0813157	0	0.335543	0
SH2B2	SH2B adaptor protein 2	NOFU_GENE_3_0015625	Nofu_GRZ_cDNA_3_0003062	ENSDARG00000090421	ENSG00000160999	33	0	0.1	17.1	0.92		36	0	0.16	5.78	2.14		0.033599	0	2.16783	2	0.219416	0	0.0106166	0	1.12903	0	0.568642	0	-1.27002	0	-1.08841	0	0.64736	0
SH2D2A	SH2 domain containing 2A	NOFU_GENE_3_0015629	Nofu_GRZ_cDNA_3_0163928	ENSDARG00000088167		55	0	44.63	21.1	39.69		55	0	43.82	26.42	37.47		2.47583	2	1.53192	0	2.26971	0	2.44741	2	1.7649	0	2.25055	0	2.10552	0	1.21873	0	1.91676	0
SH2D6	SH2 domain containing 6	NOFU_GENE_3_0015634	Nofu_GRZ_cDNA_3_0160450	ENSDARG00000090607	ENSG00000152292	28	0	2.53	-30.45	5.07		0	0	-4.4	-8.42	-8.43		0.0614331	0	-1.44731	2	0.0802725	0	-0.143332	0	-0.366956	0	-0.272612	0	-0.455553	0	0.623056	0	-0.370453	0
SHBG	sex hormone-binding globulin	NOFU_GENE_3_0015671	Nofu_GRZ_cDNA_3_0038306	ENSDARG00000019492	ENSG00000129214	25	0	10.28	-38.06	-19.97		18	0	-14.92	3.94	-30.8		0.29677	0	-2.89743	0	-0.860594	0	-0.600297	0	0.00634719	0	-1.69594	0	0.128922	0	1.24566	0	-1.80653	0
SHC4	SHC (Src homology 2 domain containing) family, member 4	NOFU_GENE_3_0015675	Nofu_GRZ_cDNA_3_0176803	ENSDARG00000075437	ENSG00000160691	5	0	-2.77	-1.61	-4.16		15	0	-4.6	-4.41	-3.67		-1.14394	0	-0.673021	0	-2.53779	0	-3.42078	2	-3.03676	0	-1.8476	0	-2.77063	0	-3.24253	0	-1.8735	0
SHF	Src homology 2 domain containing F	NOFU_GENE_3_0015682	Nofu_GRZ_cDNA_3_0002775	ENSDARG00000087607	ENSG00000138606	53	0	3.4	1.65	-0.59		48	0	0.52	1.29	-0.21		0.688694	0	0.25275	0	-0.22106	0	0.0895024	0	0.198921	0	-0.062561	0	-0.815436	0	-0.57594	0	-0.222995	0
SHROOM1	shroom family member 1	NOFU_GENE_3_0015707	Nofu_GRZ_cDNA_3_0083803	ENSDARG00000094181	ENSG00000164403	53	0	18.41	8.74	1.06		54	0	61.57	27.56	15.69		0.837169	0	0.3253	0	0.0205631	0	1.86187	2	1.01411	0	0.728909	0	1.20352	0	1.24707	0	0.625233	0
SI:CH1073-403I13	pep:novel scaffold:BROADS1:scaffold_131:118622:120538:1 gene:ENSGACG00000000348 transcript:ENSGACT00000000445	NOFU_GENE_3_0015722	Nofu_GRZ_cDNA_3_0032022	ENSDARG00000055441	ENSG00000196735	15	0	-34.72	-36.99	-31.98		15	0	-27.72	-30.92	-29.91		-1.5601	0	-1.87741	2	-1.39888	0	-1.11613	0	-1.37984	0	-1.21547	0	-0.195593	0	-0.150824	0	-1.12966	0
SI:CH211-119D14	pep:novel group:BROADS1:groupXII:5682727:5683713:1 gene:ENSGACG00000005216 transcript:ENSGACT00000006913	NOFU_GENE_3_0015743	Nofu_GRZ_cDNA_3_0041383	ENSDARG00000076419		0	0	-4.41	-11.45	-11.56		15	0	-10.57	-9.51	-10.46		-0.468006	0	-1.92784	2	-1.87953	0	-1.57538	0	-1.40924	0	-1.53122	0	-0.17742	0	-0.43203	0	-1.87653	0
SI:CH211-132B12	si:ch211-132b12.2	NOFU_GENE_3_0015753	Nofu_GRZ_cDNA_3_0036275	ENSDARG00000094946		15	0	-20.48	-20.47	-18.34		15	0	-20.42	-20.39	-20.54		-7.10598	2	-7.16505	2	-3.25653	0	-6.72215	2	-6.56993	2	-7.87054	2	-0.445054	0	-0.841876	0	1.56043	0
SI:CH211-157C18	si:ch211-157c18.2	NOFU_GENE_3_0015772	Nofu_GRZ_cDNA_3_0175967	ENSDARG00000025108		1	0	-19.24	-28.57	-22.63		0	0	-16.12	-24.92	-23.98		-1.25069	0	-2.98976	2	-1.73657	0	-0.960228	0	-2.13263	0	-1.88228	0	-0.762659	0	-0.31718	0	-1.29046	0
SI:CH211-210C8	si:ch211-210c8.6	NOFU_GENE_3_0015815	Nofu_GRZ_cDNA_3_0162668	ENSDARG00000017811		16	0	-20.18	-17.53	-1.76		6	0	-22.7	-12.77	-17.71		-0.909573	0	-0.882699	0	-0.127443	0	-1.10049	2	-0.61308	0	-0.768041	0	-0.751464	0	-0.361156	0	-0.31383	0
SI:CH211-225P5	si:ch211-225p5.3	NOFU_GENE_3_0015830	Nofu_GRZ_cDNA_3_0040811	ENSDARG00000070178		41	0	2.11	0.26	-0.1		41	0	1.12	0.13	0.11		2.25321	2	0.438073	0	-0.334787	0	1.53965	0	0.201124	0	0.25774	0	-0.883976	0	-0.189847	0	-0.465727	0
SI:CH211-243A20	si:ch211-243a20.3	NOFU_GENE_3_0015846	Nofu_GRZ_cDNA_3_0055647			15	0	-350.39	-359.97	-353.2		15	0	-352.58	-353.02	-361.03		-3.48192	2	-4.06191	2	-3.6409	2	-3.60689	2	-3.68706	2	-4.00333	2	-2.93922	0	-3.22604	2	-3.40421	2
SI:CH211-262H13	si:ch211-262h13.3	NOFU_GENE_3_0015866	Nofu_GRZ_cDNA_3_0053001	ENSDARG00000070898		48	0	1.05	2.03	0.22		58	0	0.76	1.43	0.79		1.29743	0	1.82256	2	0.360146	0	1.01439	0	1.49331	0	1.07274	0	2.06964	0	1.05067	0	-0.30742	0
SI:CH211-28E16	si:ch211-28e16.5	NOFU_GENE_3_0015881	Nofu_GRZ_cDNA_3_0184003	ENSDARG00000093376		56	0	1.43	1.99	0.81		50	0	1.16	3.09	1.11		1.69381	0	1.9388	2	1.14737	0	1.48663	0	2.45479	2	1.46186	0	0.306625	0	0.77738	0	1.24578	0
SI:CH211-93F2	si:ch211-93f2.1	NOFU_GENE_3_0015900	Nofu_GRZ_cDNA_3_0194482	ENSDARG00000011636	ENSG00000159398	4	0	-56.95	-63.12	-36.92		15	0	-55.69	-51.8	-56.43		-2.05821	0	-2.81321	3	-1.05526	0	-1.97405	0	-1.81335	0	-2.03582	0	-0.246607	0	-0.203113	0	-0.783506	0
SI:CH73-6K14	si:ch73-6k14.1	NOFU_GENE_3_0015935	Nofu_GRZ_cDNA_3_0179145	ENSDARG00000075045		56	0	45.23	33.1	20.05		54	0	44.44	20.31	19.69		2.99413	2	2.4797	0	1.97778	0	2.88528	2	1.93854	0	2.0061	0	0.707141	0	-0.188591	0	1.70501	0
SI:DKEY-117N7	si:dkey-117n7.4	NOFU_GENE_3_0015946	Nofu_GRZ_cDNA_3_0177549	ENSDARG00000021720	ENSG00000114270	1	0	-0.83	-1.31	-0.88		12	0	-0.43	-1.07	-1.78		-0.653046	0	-1.36529	0	-0.75565	0	-0.319223	0	-1.02113	0	-2.21921	2	-0.699018	0	0.0749461	0	-0.716208	0
SI:DKEY-14D8	si:dkey-14d8.22	NOFU_GENE_3_0015960	Nofu_GRZ_cDNA_3_0113131	ENSDARG00000094603	ENSG00000214279	46	0	7.62	6.51	5.59		54	0	20.28	7.85	7.25		2.16117	0	1.83857	0	1.78784	0	3.34116	2	2.08611	0	2.08754	0	1.62949	0	1.06548	0	2.23462	0
SI:DKEY-200L5	si:dkey-200l5.2	NOFU_GENE_3_0015987	Nofu_GRZ_cDNA_3_0084637	ENSDARG00000039351		48	0	16.89	25.25	2.56		54	0	20.58	6.46	6.16		3.51053	2	3.9447	2	1.32908	0	3.69945	2	2.21752	0	2.26282	0	-1.44736	0	-1.33181	0	0.107786	0
SI:DKEY-231P15	si:dkey-231p15.1	NOFU_GENE_3_0016011	Nofu_GRZ_cDNA_3_0014824	ENSDARG00000091965		0	0	-0.79	-1.79	-1.34		15	0	-1.61	-1.48	-1.65		-0.59597	0	-2.06097	2	-1.18718	0	-1.60994	0	-1.46503	0	-1.65279	0	-2.21269	0	-1.74948	0	-1.58514	0
SI:DKEY-29B22	si:dkey-29b22.6	NOFU_GENE_3_0016048	Nofu_GRZ_cDNA_3_0000596	ENSDARG00000007129	ENSG00000063127	33	0	0.75	8.51	2.08		33	0	0.89	5.96	1.11		0.370404	0	2.01792	2	0.842225	0	0.395752	0	1.66712	0	0.531523	0	1.21507	0	1.14333	0	0.947644	0
SI:DKEY-30J10	si:dkey-30j10.5	NOFU_GENE_3_0016054	Nofu_GRZ_cDNA_3_0163871	ENSDARG00000093186		17	0	-43.37	-47.08	102.8		21	0	-26.77	6.91	99.73		-0.831416	0	-1.05914	0	0.966737	0	-0.492187	0	-0.0138147	0	0.994989	0	0.546155	0	-0.83553	0	0.122928	0
SI:DKEY-65J6	si:dkey-65j6.2	NOFU_GENE_3_0016088	Nofu_GRZ_cDNA_3_0175440	ENSDARG00000038119	ENSG00000149633	36	0	0.09	1.54	0.64		36	0	0.08	1.14	0.51		0.164329	0	1.52312	2	0.867205	0	0.116742	0	1.27108	0	0.767508	0	0.909801	0	0.746505	0	0.806182	0
SI:DKEY-73N10	si:dkey-73n10.5	NOFU_GENE_3_0016098	Nofu_GRZ_cDNA_3_0161112	ENSDARG00000093381		50	0	1.18	4.07	1.4		50	0	1.45	2.45	1		1.32973	0	2.52767	2	1.45073	0	1.49975	0	1.967	0	1.19247	0	1.31775	0	0.126605	0	0.457884	0
SI:DKEY-91I10	si:dkey-91i10.2	NOFU_GENE_3_0016111	Nofu_GRZ_cDNA_3_0176081	ENSDARG00000074034		53	0	5.85	2.28	0.95		54	0	3.7	1.44	1.49		2.09584	2	1.08185	0	0.560125	0	1.6068	0	0.749797	0	0.86763	0	-0.749511	0	0.017215	0	0.0872086	0
SI:DKEY-91I17	si:dkey-91i17.5	NOFU_GENE_3_0016112	Nofu_GRZ_cDNA_3_0008499	ENSDARG00000076950	ENSG00000197993	53	0	20.58	7.53	-0.89		41	0	22.13	2.28	0.38		1.97534	2	0.936374	0	-0.256155	0	2.01926	2	0.316122	0	0.0705705	0	0.491942	0	1.58698	0	0.832343	0
SI:DKEY-98P3	si:dkey-98p3.7	NOFU_GENE_3_0016118	Nofu_GRZ_cDNA_3_0149350	ENSDARG00000056203		1	0	-0.97	-1.33	-0.93		9	0	-1.98	-0.4	-0.97		-0.809284	0	-1.42074	0	-0.832031	0	-3.00536	2	-0.387645	0	-0.83267	0	-0.560183	0	-0.227592	0	-0.540063	0
SI:DKEYP-28D2	si:dkeyp-28d2.4	NOFU_GENE_3_0016133	Nofu_GRZ_cDNA_3_0054726	ENSDARG00000041828	ENSG00000012124	54	0	8.29	3.52	2.52		47	0	8.08	4.8	14.28		1.64811	0	0.801266	0	0.691824	0	1.56486	0	1.0591	0	2.22479	2	0.703825	0	1.19701	0	0.237698	0
SI:DKEYP-82A1	si:dkeyp-82a1.2	NOFU_GENE_3_0016150	Nofu_GRZ_cDNA_3_0028123	ENSDARG00000061481		10	0	-12.66	3	6.43		10	0	-14.9	-4.94	4.86		-0.979013	0	0.0196492	0	0.250139	0	-1.30481	0	-0.409607	0	0.236832	0	-0.384701	0	-0.739346	0	-0.280631	0
SIM1	single-minded homolog 1 (Drosophila)	NOFU_GENE_3_0016187	Nofu_GRZ_cDNA_3_0008166	ENSDARG00000023316	ENSG00000112246	1	0	-9.05	-11.29	-7.05		15	0	-10.12	-8.67	-10.45		-0.982781	0	-1.49298	2	-0.76007	0	-1.18508	0	-1.01909	0	-1.20924	0	-0.916357	0	-0.957778	0	-0.548483	0
SKP2	S-phase kinase-associated protein 2 (p45)	NOFU_GENE_3_0016241	Nofu_GRZ_cDNA_3_0199490	ENSDARG00000004937	ENSG00000145604	15	0	-5.78	-5.13	-5.78		15	0	-5.77	-6.56	-5.49		-1.37171	0	-1.25598	0	-1.40995	0	-1.39925	0	-1.80451	2	-1.25926	0	-0.5204	0	-1.53548	0	-0.456378	0
SLC10A4	solute carrier family 10 (sodium/bile acid cotransporter family), member 4	NOFU_GENE_3_0016252	Nofu_GRZ_cDNA_3_0162639	ENSDARG00000009131	ENSG00000145248	5	0	-1.92	-0.81	-2.76		12	0	-0.94	-2.52	-3.04		-1.0993	0	-0.500936	0	-2.1357	0	-0.502776	0	-1.80157	0	-2.6426	0	0.69157	0	0.837386	0	0.166505	0
SLC11A2 (1 OF 2)	solute carrier family 11 (proton-coupled divalent metal ion transporters), member 2	NOFU_GENE_3_0016254	Nofu_GRZ_cDNA_3_0006722	ENSDARG00000024295	ENSG00000110911	6	0	-12.36	-8.63	-11.51		5	0	-9.53	-5.86	-15.11		-0.752738	0	-0.612847	0	-0.754606	0	-0.569615	0	-0.411829	0	-1.00267	0	-0.618796	0	-0.327404	0	-0.563227	0
SLC12A4	solute carrier family 12 (potassium/chloride transporters), member 4	NOFU_GENE_3_0016259	Nofu_GRZ_cDNA_3_0006431	ENSDARG00000014378	ENSG00000124067	58	0	12.17	18.1	9.14		58	0	11.43	18.15	9.84		1.17602	2	1.39862	2	0.915214	0	1.09602	2	1.428	2	1.01043	0	0.162372	0	-0.0429044	0	0.638754	0
SLC13A5 (1 OF 2)	solute carrier family 13 (sodium-dependent citrate transporter), member 5	NOFU_GENE_3_0016271	Nofu_GRZ_cDNA_3_0184999	ENSDARG00000077691	ENSG00000141485	1	0	-22.35	-35.08	-18.2		15	0	-20.87	-25.23	-24.94		-0.944163	0	-2.1657	3	-0.780828	0	-0.869319	0	-1.23761	0	-1.12286	0	-0.0959558	0	-0.115926	0	-0.440156	0
SLC14A2	pep:novel chromosome:MEDAKA1:9:13377411:13379764:-1 gene:ENSORLG00000008797 transcript:ENSORLT00000011044	NOFU_GENE_3_0016272	Nofu_GRZ_cDNA_3_0035112	ENSDARG00000051914	ENSG00000132874	2	0	-23.67	-42.37	-19.12		15	0	-41.32	-29.52	-37.46		-1.01528	0	-3.48241	3	-0.814419	0	-3.0382	1	-1.53011	0	-2.3019	0	-0.814441	0	-0.110017	0	-1.56044	0
SLC15A2	solute carrier family 15 (H+/peptide transporter), member 2	NOFU_GENE_3_0016275	Nofu_GRZ_cDNA_3_0008878	ENSDARG00000032010	ENSG00000163406	16	0	-14.43	-16.06	-3.54		6	0	-18.03	-9.25	-15.42		-1.22721	0	-1.60521	0	-0.286562	0	-1.8494	2	-0.761888	0	-1.37535	0	-0.0812057	0	-0.249482	0	-0.142826	0
SLC16A11	solute carrier family 16, member 11 (monocarboxylic acid transporter 11)	NOFU_GENE_3_0016280	Nofu_GRZ_cDNA_3_0194006	ENSDARG00000055342	ENSG00000174327	4	0	-7.69	-9.17	-4.56		25	0	1.77	-8.65	-5.31		-0.589078	0	-0.866286	0	-0.385904	0	0.100835	0	-0.799576	0	-0.392937	0	-0.163879	0	-0.407985	0	0.0301284	0
SLC16A12A	solute carrier family 16, member 12 (monocarboxylic acid transporter 12)	NOFU_GENE_3_0016281	Nofu_GRZ_cDNA_3_0016314	ENSDARG00000017773	ENSG00000152779	8	0	-9.74	-3.34	-0.9		22	0	-7.62	7.1	-3.69		-1.09293	0	-0.435864	0	-0.139635	0	-0.812252	0	0.367321	0	-0.33027	0	0.0918624	0	-0.144476	0	0.398395	0
SLC16A12B	solute carrier family 16, member 12 (monocarboxylic acid transporter 12)	NOFU_GENE_3_0016282	Nofu_GRZ_cDNA_3_0181659	ENSDARG00000089885	ENSG00000152779	25	0	-2.55	-14.09	-7.52		37	0	5.79	-10.83	-10.4		-0.26056	0	-3.62186	3	-1.03227	0	0.443477	0	-1.85822	0	-1.63149	0	0.160011	0	0.43822	0	-1.06946	0
SLC16A2	solute carrier family 16, member 2 (monocarboxylic acid transporter 8)	NOFU_GENE_3_0016283	Nofu_GRZ_cDNA_3_0175865	ENSDARG00000020984	ENSG00000112394	4	0	-4.89	-3.82	-1.33		51	0	4.26	-0.5	-2.38		-0.682937	0	-0.641801	0	-0.214897	0	0.405377	0	-0.167767	0	-0.30374	0	0.681714	0	0.783647	0	0.545165	0
SLC16A4	solute carrier family 16, member 4 (monocarboxylic acid transporter 5)	NOFU_GENE_3_0016285	Nofu_GRZ_cDNA_3_0174939	ENSDARG00000042807	ENSG00000168679	7	0	-1.67	-1.02	-0.66		15	0	-1.5	-1.2	-1.25		-2.00559	2	-1.00949	0	-0.581089	0	-1.65354	0	-1.22318	0	-1.19589	0	0.250003	0	0.0155178	0	1.43794	0
SLC1A4	solute carrier family 1 (glutamate/neutral amino acid transporter), member 4	NOFU_GENE_3_0016307	Nofu_GRZ_cDNA_3_0160620	ENSDARG00000000551	ENSG00000115902	4	0	-29.64	-33.12	-16.5		5	0	-18.46	-10.24	-26.07		-1.34857	0	-1.77597	2	-0.65518	0	-0.724034	0	-0.442009	0	-1.1103	0	-0.234891	0	-0.130097	0	-0.320264	0
SLC20A1A	solute carrier family 20 (phosphate transporter), member 1	NOFU_GENE_3_0016316	Nofu_GRZ_cDNA_3_0012436	ENSDARG00000020114	ENSG00000144136	36	0	-30.52	144.87	60.14		36	0	15.28	142.18	53.71		-0.198269	0	0.572681	0	0.275684	0	0.0639655	0	0.608209	0	0.301146	0	-0.141293	0	-0.22114	0	0.126649	0
SLC22A2	solute carrier family 22 (organic cation transporter), member 2	NOFU_GENE_3_0016324	Nofu_GRZ_cDNA_3_0012321	ENSDARG00000030530	ENSG00000112499	4	0	-101.82	-114.91	-76.36		15	0	-106.45	-106.84	-108.06		-3.00115	0	-6.61979	2	-1.61882	0	-3.59587	2	-3.75009	2	-3.85386	2	0.0512638	0	-0.144767	0	0.744632	0
SLC22A7 (2 OF 2)	solute carrier family 22 (organic anion transporter), member 7	NOFU_GENE_3_0016327	Nofu_GRZ_cDNA_3_0007649	ENSDARG00000056643		1	0	-58.03	-127.4	-71.62		0	0	-57.5	-126.56	-132.79		-0.61003	0	-2.19738	2	-0.872427	0	-0.611758	0	-2.13909	0	-2.28057	0	-0.103781	0	-0.739096	0	-0.0844936	0
SLC22A7 (2 OF 5)	solute carrier family 22 (organic anion transporter), member 7	NOFU_GENE_3_0016328	Nofu_GRZ_cDNA_3_0079389	ENSDARG00000056652		2	0	-13.66	-25.99	-10.43		0	0	-12.53	-24.33	-24.92		-0.964696	0	-3.8629	2	-0.74572	0	-0.856365	0	-3.0085	0	-3.15616	0	0.250054	0	0.193148	0	1.23057	0
SLC24A3	solute carrier family 24 (sodium/potassium/calcium exchanger), member 3	NOFU_GENE_3_0016334	Nofu_GRZ_cDNA_3_0161468	ENSDARG00000006760	ENSG00000185052	34	0	0.3	1.51	1.54		35	0	0.25	0.62	1.27		0.467847	0	1.44993	2	1.53091	0	0.347669	0	0.757528	0	1.40572	0	-0.282308	0	0.691707	0	0.725433	0
SLC24A6	solute carrier family 24 (sodium/potassium/calcium exchanger), member 6	NOFU_GENE_3_0016338	Nofu_GRZ_cDNA_3_0180268	ENSDARG00000086905	ENSG00000089060	36	0	1.84	5.22	3.72		59	0	2.04	4.76	5.01		0.690726	0	1.32687	2	1.10968	0	0.7229	0	1.26923	0	1.40849	2	1.18122	0	0.325811	0	0.969239	0
SLC25A20	solute carrier family 25 (carnitine/acylcarnitine translocase), member 20	NOFU_GENE_3_0016350	Nofu_GRZ_cDNA_3_0008725	ENSDARG00000040401	ENSG00000178537	5	0	-3.09	-2.08	-4.51		3	0	-3.13	-2.93	-4.97		-0.49548	0	-0.450472	0	-0.839815	0	-0.54124	0	-0.567318	0	-0.907941	0	0.0660191	0	0.0605066	0	0.0562538	0
SLC25A22	pep:known chromosome:MEDAKA1:5:11941933:11945906:-1 gene:ENSORLG00000006483 transcript:ENSORLT00000008139	NOFU_GENE_3_0016352	Nofu_GRZ_cDNA_3_0011579	ENSDARG00000020893	ENSG00000182902	37	0	72.65	-32.29	-39.5		41	0	185.1	-6.78	-32.6		1.03372	0	-1.03158	0	-1.27688	0	1.87604	2	-0.255183	0	-0.932207	0	-0.0528565	0	0.657834	0	-0.830848	0
SLC25A25	solute carrier family 25 (mitochondrial carrier, phosphate carrier), member 25	NOFU_GENE_3_0016357	Nofu_GRZ_cDNA_3_0000889	ENSDARG00000035468	ENSG00000148339	15	0	-1.85	-1.78	-1.6		1	0	-1.5	-2.19	-1.47		-0.701702	0	-0.791565	0	-0.637436	0	-0.569703	0	-0.977321	2	-0.53327	0	-0.414618	0	-0.715562	0	-0.750983	0
SLC25A29 (2 OF 2)	solute carrier family 25, member 29	NOFU_GENE_3_0016362	Nofu_GRZ_cDNA_3_0011817	ENSDARG00000057352	ENSG00000197119	2	0	-68.54	-91.83	-47.67		15	0	-67.63	-78.16	-74.87		-1.5598	0	-3.30144	3	-0.958847	0	-1.53176	0	-2.14934	0	-1.87581	0	-0.233768	0	0.479781	0	-0.303305	0
SLC25A37	solute carrier family 25, member 37	NOFU_GENE_3_0016369	Nofu_GRZ_cDNA_3_0193656	ENSDARG00000073743	ENSG00000147454	18	0	-2.36	1.5	-11.38		27	0	-2.05	-15.2	-12.05		-0.144044	0	-0.0438365	0	-0.91618	0	-0.174276	0	-1.41089	0	-0.933171	0	0.736578	0	1.30605	0	0.766861	0
SLC25A38A	solute carrier family 25, member 38	NOFU_GENE_3_0016371	Nofu_GRZ_cDNA_3_0015231	ENSDARG00000074533	ENSG00000144659	48	0	25.72	43.31	1.03		41	0	27.2	7.45	2.34		2.17067	2	2.67192	2	0.141037	0	2.21162	2	0.911182	0	0.386444	0	1.73458	0	0.440628	0	1.85017	0
SLC25A39	solute carrier family 25, member 39	NOFU_GENE_3_0016372	Nofu_GRZ_cDNA_3_0027318	ENSDARG00000007449	ENSG00000013306	21	0	-1.91	-0.73	1.4		21	0	-1.72	-0.95	4.13		-0.113773	0	-0.171364	0	0.0181284	0	-0.126693	0	-0.158466	0	0.196624	0	0.280106	0	0.859449	0	0.532926	0
SLC25A45	solute carrier family 25, member 45	NOFU_GENE_3_0016381	Nofu_GRZ_cDNA_3_0044164	ENSDARG00000059923	ENSG00000140107	27	0	-11.06	-38.62	-30.28		12	0	-17.5	-25.18	-38.9		-0.391281	0	-2.4386	2	-1.48778	0	-0.690692	0	-1.16356	0	-2.36994	2	-0.746944	0	0.0685416	0	-0.347171	0
SLC26A1	solute carrier family 26 (sulfate transporter), member 1	NOFU_GENE_3_0016386	Nofu_GRZ_cDNA_3_0176461	ENSDARG00000029832	ENSG00000145217	2	0	-14.51	-21.13	-8.88		37	0	6.05	-11.14	-15.87		-1.00725	0	-2.05696	0	-0.590369	0	0.283112	0	-0.823468	0	-1.17435	0	1.18364	0	0.883191	0	1.11666	0
SLC26A10	solute carrier family 26, member 10	NOFU_GENE_3_0016387	Nofu_GRZ_cDNA_3_0162792	ENSDARG00000078800	ENSG00000135502	36	0	1.55	5.8	3.55		56	0	5.04	4.71	1.49		0.716155	0	1.63475	2	1.26033	0	1.60268	0	1.45469	0	0.68405	0	0.519316	0	0.452364	0	0.430538	0
SLC26A2	solute carrier family 26 (sulfate transporter), member 2	NOFU_GENE_3_0016389	Nofu_GRZ_cDNA_3_0164814	ENSDARG00000011618	ENSG00000155850	53	0	5.73	2.34	0.59		54	0	4.09	1.41	1.23		1.41753	2	0.625036	0	0.174219	0	1.117	0	0.389442	0	0.430288	0	0.323468	0	0.343493	0	0.573869	0
SLC27A4	solute carrier family 27 (fatty acid transporter), member 4	NOFU_GENE_3_0016399	Nofu_GRZ_cDNA_3_0160044	ENSDARG00000017047	ENSG00000167114	1	0	-7.88	-10.08	-7.3		15	0	-10.18	-12.2	-10.93		-0.641171	0	-1.02694	0	-0.644092	0	-0.938418	0	-1.28723	2	-1.0145	0	-0.783566	0	-0.796945	0	-1.07846	0
SLC29A1 (1 OF 2)	solute carrier family 29 (nucleoside transporters), member 1	NOFU_GENE_3_0016403	Nofu_GRZ_cDNA_3_0010160	ENSDARG00000031651	ENSG00000112759	9	0	-1.99	0.59	-1.36		2	0	-1.71	-2.95	-0.92		-0.216143	0	-0.0751593	0	-0.199669	0	-0.211671	0	-0.421557	0	-0.101438	0	-0.0291412	0	0.641155	0	0.173859	0
SLC2A11	solute carrier family 2 (facilitated glucose transporter), member 11	NOFU_GENE_3_0016409	Nofu_GRZ_cDNA_3_0051715	ENSDARG00000053961	ENSG00000133460	2	0	-25.2	-35.03	-17.85		0	0	-20.18	-28.11	-31.66		-1.67349	0	-4.66456	3	-1.0405	0	-1.17846	0	-2.2331	0	-2.90991	0	0.310466	0	0.350025	0	0.0162139	0
SLC35E4	solute carrier family 35, member E4	NOFU_GENE_3_0016462	Nofu_GRZ_cDNA_3_0039843	ENSDARG00000009459	ENSG00000100036	59	0	2.28	3	2.98		54	0	7.87	4.97	4.31		1.17585	0	1.28188	0	1.35765	0	2.41348	2	1.7983	0	1.74729	0	1.24692	0	1.5398	0	1.73758	0
SLC36A1	solute carrier family 36 (proton/amino acid symporter), member 2	NOFU_GENE_3_0016469	Nofu_GRZ_cDNA_3_0006491	ENSDARG00000075618	ENSG00000123643	36	0	1.61	6.49	4.45		58	0	2.62	5.23	3.2		0.323426	0	0.89292	2	0.717483	0	0.47309	0	0.767603	0	0.584489	0	0.64344	0	-0.249225	0	0.491963	0
SLC38A4	solute carrier family 38, member 4	NOFU_GENE_3_0016479	Nofu_GRZ_cDNA_3_0012820	ENSDARG00000018149	ENSG00000139209	25	0	1.09	-77.08	-51.1		37	0	33.33	-29.67	-48.16		0.0309895	0	-3.15189	2	-1.30006	0	0.47566	0	-0.712637	0	-1.1654	0	0.478466	0	0.578024	0	-1.32235	0
SLC38A6	solute carrier family 38, member 6	NOFU_GENE_3_0016481	Nofu_GRZ_cDNA_3_0162471	ENSDARG00000054312	ENSG00000139974	34	0	1.55	5.72	4.61		57	0	3.71	3.85	5.24		0.46005	0	1.13523	2	1.04016	0	0.907213	0	0.853419	0	1.184	2	1.35651	2	0.730924	0	0.852309	0
SLC3A1	solute carrier family 3 (cystine, dibasic and neutral amino acid transporters, activator of cystine, dibasic and neutral amino acid transport), member 1	NOFU_GENE_3_0016500	Nofu_GRZ_cDNA_3_0175940	ENSDARG00000017165	ENSG00000138079	11	0	-77.79	-211.69	-117.62		27	0	26.22	-118.43	-161.11		-0.458614	0	-2.13356	2	-0.836832	0	0.12673	0	-0.900024	0	-1.2348	0	0.0630516	0	0.617684	0	-0.529448	0
SLC43A2 (2 OF 2)	solute carrier family 43, member 2	NOFU_GENE_3_0016512	Nofu_GRZ_cDNA_3_0008206	ENSDARG00000061120	ENSG00000167703	36	0	49.82	219.26	163.61		49	0	80.53	187.7	293.12		0.522837	0	1.41035	0	1.21975	0	0.735234	0	1.29782	0	1.82339	2	0.656024	0	0.559135	0	1.19854	0
SLC44A2 (1 OF 2)	solute carrier family 44, member 2	NOFU_GENE_3_0016518	Nofu_GRZ_cDNA_3_0182053	ENSDARG00000037059	ENSG00000129353	34	0	0.64	3.1	2.76		49	0	0.15	1.47	2.32		0.488372	0	1.43631	2	1.39746	0	0.10663	0	0.842557	0	1.29537	0	0.454447	0	0.739803	0	1.09438	0
SLC47A2	pep:novel group:BROADS1:groupIX:12487665:12496855:-1 gene:ENSGACG00000018491 transcript:ENSGACT00000024499	NOFU_GENE_3_0016529	Nofu_GRZ_cDNA_3_0182038	ENSDARG00000060051	ENSG00000142494	11	0	-69.51	-282.75	-86.82		12	0	-100	-175.11	-214.97		-0.331526	0	-2.82751	3	-0.496407	0	-0.513047	0	-1.18891	0	-1.50355	0	-0.0893658	0	0.361478	0	-0.13507	0
SLC4A1A	solute carrier family 4, anion exchanger, member 1 (erythrocyte membrane protein band 3, Diego blood group)	NOFU_GENE_3_0016534	Nofu_GRZ_cDNA_3_0000732	ENSDARG00000012881	ENSG00000004939	18	0	-6.72	2.79	-10.53		37	0	5.88	-9.96	-10.75		-0.807348	0	0.0957333	0	-1.62738	0	0.374044	0	-1.51736	0	-1.63661	0	1.86456	0	2.6434	0	1.52602	0
SLC4A4A	solute carrier family 4, sodium bicarbonate cotransporter, member 4	NOFU_GENE_3_0016540	Nofu_GRZ_cDNA_3_0022164	ENSDARG00000013730	ENSG00000080493	35	0	-2.35	10.09	21.59		34	0	-2.94	17.75	21.9		-0.0865519	0	0.183427	0	0.557853	0	-0.141569	0	0.418516	0	0.61255	0	-0.163472	0	-0.222297	0	0.714983	0
SLC5A1	pep:novel group:BROADS1:groupXIV:7124515:7130639:1 gene:ENSGACG00000017262 transcript:ENSGACT00000022849	NOFU_GENE_3_0016547	Nofu_GRZ_cDNA_3_0004785	ENSDARG00000013871	ENSG00000100170	2	0	-82.41	-108.98	-48.72		0	0	-71.35	-101.37	-93.87		-1.81469	0	-4.41827	3	-0.865935	0	-1.39407	0	-3.20067	2	-2.46388	0	-1.14643	0	-1.05044	0	-0.690353	0
SLC5A10	solute carrier family 5 (sodium/glucose cotransporter), member 10	NOFU_GENE_3_0016548	Nofu_GRZ_cDNA_3_0010209	ENSDARG00000074212	ENSG00000154025	7	0	-15.47	-8.12	-10.29		6	0	-16.01	-6.7	-15.03		-1.21325	0	-0.65282	0	-0.756873	0	-1.31802	0	-0.508008	0	-1.16589	0	-0.24831	0	-0.849622	0	0.069078	0
SLC5A2	solute carrier family 5 (sodium/glucose cotransporter), member 2	NOFU_GENE_3_0016550	Nofu_GRZ_cDNA_3_0178641	ENSDARG00000002129	ENSG00000140675	33	0	4.3	87.04	22.38		36	0	9.16	64.76	42.12		0.144273	0	1.52425	2	0.580378	0	0.252359	0	1.2804	0	1.02477	0	-0.0537638	0	-0.186785	0	0.529295	0
SLC5A3 (1 OF 2)	solute carrier family 5 (sodium/myo-inositol cotransporter), member 3	NOFU_GENE_3_0016551	Nofu_GRZ_cDNA_3_0176284	ENSDARG00000077812	ENSG00000198743	15	0	-7.76	-8.18	-7.86		15	0	-9.83	-8.78	-9.52		-1.32902	0	-1.56696	2	-1.41818	0	-2.1157	2	-1.74221	2	-1.92986	2	-1.63019	0	-2.02644	2	-1.63294	0
SLC5A6	solute carrier family 5 (sodium-dependent vitamin transporter), member 6	NOFU_GENE_3_0016553	Nofu_GRZ_cDNA_3_0192957	ENSDARG00000042859	ENSG00000138074	37	0	5.77	-13.94	-12.43		37	0	4.8	-10.55	-11.75		0.298902	0	-1.37222	2	-1.09937	0	0.23125	0	-0.942174	0	-0.972096	0	-0.181256	0	0.23519	0	-0.806293	0
SLC5A9	solute carrier family 5 (sodium/glucose cotransporter), member 9	NOFU_GENE_3_0016558	Nofu_GRZ_cDNA_3_0176779	ENSDARG00000005518	ENSG00000117834	1	0	-11.8	-18.59	-12.64		3	0	-15.89	-13.59	-18.14		-0.964384	0	-2.2405	2	-1.13155	0	-1.59298	0	-1.28795	0	-2.00019	2	-0.690764	0	-0.613523	0	-0.726445	0
SLC6A18 (3 OF 3)	solute carrier family 6, member 18	NOFU_GENE_3_0016569	Nofu_GRZ_cDNA_3_0003619	ENSDARG00000068387	ENSG00000164363	38	0	16.77	-24.9	-5.95		38	0	20.3	-23.71	-11.18		0.500396	0	-1.52695	0	-0.304768	0	0.597268	0	-1.38714	0	-0.479307	0	-0.777868	0	0.239301	0	0.332622	0
SLC6A19 (2 OF 3)	solute carrier family 6 (neutral amino acid transporter), member 19	NOFU_GENE_3_0016570	Nofu_GRZ_cDNA_3_0162636	ENSDARG00000018621	ENSG00000174358	21	0	-1.89	0.63	3.99		23	0	-3.69	3.58	1.63		-0.505857	0	-0.00532204	0	0.639084	0	-1.29384	0	0.541383	0	0.325468	0	-0.272252	0	-0.561756	0	0.455782	0
SLC6A6 (1 OF 2)	solute carrier family 6 (neurotransmitter transporter, taurine), member 6	NOFU_GENE_3_0016578	Nofu_GRZ_cDNA_3_0019973	ENSDARG00000012534	ENSG00000131389	15	0	-15.62	-12.73	-11.94		7	0	-15.25	-10.58	-9.61		-1.39756	2	-1.14242	0	-0.970512	0	-1.36659	2	-0.886681	0	-0.696142	0	-0.80898	0	-0.893954	0	-0.828952	0
SLC6A6 (2 OF 2)	solute carrier family 6 (neurotransmitter transporter, taurine), member 6	NOFU_GENE_3_0016579	Nofu_GRZ_cDNA_3_0005950	ENSDARG00000012534	ENSG00000131389	0	0	-45.55	-86.78	-84.93		3	0	-64.48	-62.33	-85.33		-0.749293	0	-2.27683	3	-2.10251	3	-1.26321	0	-1.28066	0	-2.08243	3	-0.4382	0	-0.465235	0	-1.34076	0
SLC7A13	solute carrier family 7 (anionic amino acid transporter), member 13	NOFU_GENE_3_0016587	Nofu_GRZ_cDNA_3_0027306	ENSDARG00000089192	ENSG00000164893	11	0	-38.33	-212.23	-60.19		12	0	-23.35	-81.92	-118.49		-0.259317	0	-4.19105	2	-0.508232	0	-0.147564	0	-0.77164	0	-1.09755	0	0.121346	0	1.27376	0	-0.593991	0
SLC7A2	solute carrier family 7 (cationic amino acid transporter, y+ system), member 2	NOFU_GENE_3_0016590	Nofu_GRZ_cDNA_3_0008736	ENSDARG00000037097	ENSG00000003989	25	0	-12.4	-51.25	-25.48		27	0	4.47	-33.68	-35.42		-0.357724	0	-3.93023	3	-0.944804	0	0.117528	0	-1.48365	0	-1.50408	0	0.203103	0	0.880637	0	-1.03374	0
SLC7A8	solute carrier family 7 (amino acid transporter light chain, L system), member 8	NOFU_GENE_3_0016597	Nofu_GRZ_cDNA_3_0004708	ENSDARG00000075831	ENSG00000092068	50	0	30.46	82.72	36.03		46	0	61.37	63	56.59		1.5609	0	2.50593	2	1.66345	0	2.2914	2	2.21802	2	2.18993	2	1.92225	0	1.18068	0	2.08002	0
SLC7A9	solute carrier family 7 (glycoprotein-associated amino acid transporter light chain, bo,+ system), member 9	NOFU_GENE_3_0016598	Nofu_GRZ_cDNA_3_0176448	ENSDARG00000005894	ENSG00000021488	23	0	-16.31	10.27	-6.71		32	0	1.23	14.09	-11.91		-0.434513	0	0.0796815	0	-0.226795	0	0.00226429	0	0.189121	0	-0.310902	0	0.146551	0	-0.286211	0	0.271057	0
SLC9A1 (2 OF 2)	solute carrier family 9 (sodium/hydrogen exchanger), member 1	NOFU_GENE_3_0016607	Nofu_GRZ_cDNA_3_0162445	ENSDARG00000067784	ENSG00000090020	27	0	1.81	-6	-9.13		3	0	-6.38	-7.56	-10.46		0.162397	0	-0.907915	0	-1.52532	0	-0.88407	0	-1.18194	0	-1.88919	0	-0.362869	0	-0.0749784	0	0.046674	0
SLC9A3	solute carrier family 9 (sodium/hydrogen exchanger), member 3	NOFU_GENE_3_0016608	Nofu_GRZ_cDNA_3_0176714	ENSDARG00000036722	ENSG00000066230	13	0	-7.42	-11.24	3.17		1	0	-7.85	-9.46	-7.56		-0.601874	0	-1.18255	0	0.124281	0	-0.657517	0	-0.933186	0	-0.626911	0	-0.926223	0	-0.233153	0	0.270675	0
SLC9A3R2 (1 OF 2)	solute carrier family 9 (sodium/hydrogen exchanger), member 3 regulator 2	NOFU_GENE_3_0016610	Nofu_GRZ_cDNA_3_0176161	ENSDARG00000087550	ENSG00000065054	19	0	-1.83	-0.29	-1.55		7	0	-2.66	-1.92	-1.72		-0.801841	0	-0.234922	0	-0.703024	0	-1.4322	0	-0.942611	0	-0.73483	0	-0.223009	0	0.574142	0	0.180434	0
SLIT1A	slit homolog 1a (Drosophila)	NOFU_GENE_3_0016675	Nofu_GRZ_cDNA_3_0000313	ENSDARG00000044954	ENSG00000187122	48	0	5.44	9.72	1.68		50	0	1.89	6.21	1.17		1.68534	2	2.20266	3	0.706326	0	0.769591	0	1.72681	2	0.561389	0	0.00460175	0	0.408543	0	0.139831	0
SMAP2	small ArfGAP2	NOFU_GENE_3_0016722	Nofu_GRZ_cDNA_3_0176311	ENSDARG00000061446	ENSG00000084070	14	0	-0.41	-0.52	-2.43		0	0	-1.16	-1.73	-1.86		-0.161556	0	-0.322161	0	-1.32583	0	-0.519422	0	-0.877489	0	-0.855275	0	0.18487	0	1.19478	0	0.462004	0
SMARCD3A	SWI/SNF related, matrix associated, actin dependent regulator of chromatin, subfamily d, member 3a	NOFU_GENE_3_0016737	Nofu_GRZ_cDNA_3_0178133	ENSDARG00000038786	ENSG00000082014	1	0	-5.76	-11.06	-8.26		0	0	-6.57	-8.29	-9.51		-0.727944	0	-2.14521	2	-1.25706	0	-0.883681	0	-1.31079	0	-1.51425	0	-0.501478	0	-0.0181503	0	-1.076	0
SMOX	spermine oxidase	NOFU_GENE_3_0016769	Nofu_GRZ_cDNA_3_0014555	ENSDARG00000036967	ENSG00000088826	56	0	31.3	31.17	19.16		54	0	33.25	21.39	20.24		1.33089	2	1.2009	2	0.90602	0	1.36927	2	0.920763	0	0.976262	0	1.34965	0	0.443848	0	1.14065	0
SMTNL	smoothelin-like 2	NOFU_GENE_3_0016788	Nofu_GRZ_cDNA_3_0003938	ENSDARG00000055632	ENSG00000188176	58	0	0.43	1.07	0.69		33	0	0.12	1.97	0.49		0.449219	0	0.821037	0	0.624096	0	0.0998394	0	1.34109	2	0.506039	0	-0.333586	0	0.541192	0	0.124465	0
SNAPIN	SNAP-associated protein	NOFU_GENE_3_0016826	Nofu_GRZ_cDNA_3_0161251	ENSDARG00000062382	ENSG00000143553	47	0	1.93	1.39	3.47		35	0	-0.33	2.07	6.47		0.261483	0	0.0690375	0	0.395725	0	-0.0806965	0	0.182073	0	0.751373	0	0.402871	0	0.205483	0	0.507089	0
SNX18A	sorting nexin 18	NOFU_GENE_3_0016877	Nofu_GRZ_cDNA_3_0208315	ENSDARG00000067713	ENSG00000178996	53	0	43.38	13.83	-0.96		45	0	30.58	28.66	3.08		2.14736	2	0.953629	0	-0.16754	0	1.75079	2	1.61538	2	0.307765	0	0.0836691	0	-0.0666467	0	-0.0327336	0
SNX19 (1 OF 2)	sorting nexin 19	NOFU_GENE_3_0016879	Nofu_GRZ_cDNA_3_0193077	ENSDARG00000079931	ENSG00000120451	56	0	4.63	4.94	2.88		46	0	5.29	5.63	4.1		1.07417	2	1.00219	2	0.705906	0	1.16623	2	1.12871	2	0.981132	2	0.763403	0	0.855338	0	0.749969	0
SNX5	sorting nexin 5	NOFU_GENE_3_0016894	Nofu_GRZ_cDNA_3_0019966			15	0	-135.22	-151.71	-136.28		15	0	-140.7	-127.1	-149.45		-1.3706	0	-1.7988	2	-1.43477	0	-1.48884	0	-1.33924	0	-1.63243	0	-0.998289	0	-1.00222	0	-1.33191	0
SORBS2A	sorbin and SH3 domain containing 2	NOFU_GENE_3_0016922	Nofu_GRZ_cDNA_3_0022123	ENSDARG00000003046	ENSG00000154556	34	0	0.56	1.97	1.71		49	0	0.9	1.26	1.8		0.701055	0	1.53832	2	1.47027	0	0.968653	0	1.15197	0	1.56918	2	0.623536	0	0.51106	0	1.2416	0
SOSTDC1A	sclerostin domain containing 1	NOFU_GENE_3_0016936	Nofu_GRZ_cDNA_3_0034911	ENSDARG00000068892	ENSG00000171243	36	0	-14.05	48.7	26.79		23	0	-21.44	21.3	8.23		-0.939569	0	1.27212	0	0.879294	0	-1.91534	3	0.678513	0	0.348873	0	-0.657553	0	-0.0297315	0	0.0475876	0
SOX9A	pep:novel chromosome:TETRAODON8:2:5094186:5095973:-1 gene:ENSTNIG00000007413 transcript:ENSTNIT00000010400	NOFU_GENE_3_0016957	Nofu_GRZ_cDNA_3_0010605	ENSDARG00000003293	ENSG00000125398	45	0	8.75	6.68	-0.22		33	0	0.42	9.65	-0.53		1.64608	0	1.28927	0	-0.130923	0	0.0470897	0	1.65119	0	-0.207022	0	-1.6718	0	-2.03807	0	-0.978201	0
SPAG9 (1 OF 2)	sperm associated antigen 9	NOFU_GENE_3_0016979	Nofu_GRZ_cDNA_3_0006751	ENSDARG00000074531		50	0	1.02	3.05	1.81		59	0	1.74	2.96	2.98		0.840043	0	1.61798	2	1.20669	0	1.19401	0	1.61866	2	1.71734	2	1.26924	0	0.586174	0	0.817019	0
SPARC	secreted protein, acidic, cysteine-rich (osteonectin)	NOFU_GENE_3_0016984	Nofu_GRZ_cDNA_3_0025899	ENSDARG00000019353	ENSG00000113140	33	0	1.15	72.61	17.11		33	0	-1.66	54.44	4.47		0.0482809	0	1.74976	2	0.671877	0	-0.148964	0	1.49408	0	0.215972	0	0.759489	0	0.22624	0	0.141705	0
SPEG	SPEG complex locus	NOFU_GENE_3_0017016	Nofu_GRZ_cDNA_3_0192533	ENSDARG00000039256	ENSG00000072195	50	0	1.35	2.64	1.18		59	0	0.71	1.69	1.4		1.51541	0	2.09438	2	1.35556	0	0.953268	0	1.64733	0	1.55953	0	0.833075	0	1.7405	0	1.0312	0
SPG20	spastic paraplegia 20 (Troyer syndrome)	NOFU_GENE_3_0017021	Nofu_GRZ_cDNA_3_0005684	ENSDARG00000061211	ENSG00000133104	56	0	7.36	7.45	3.2		50	0	5.65	12.06	5.8		0.964549	0	0.856349	0	0.460952	0	0.767046	0	1.26658	2	0.809901	0	0.564788	0	0.31509	0	0.329524	0
SPINT1A	serine peptidase inhibitor, Kunitz type 1	NOFU_GENE_3_0017037	Nofu_GRZ_cDNA_3_0010807	ENSDARG00000023673	ENSG00000166145	40	0	8.32	-8.66	-21.32		19	0	-21.38	2.7	-27.5		0.132195	0	-0.298693	0	-0.513129	0	-0.497914	0	-0.0543159	0	-0.631493	0	-0.817604	0	-1.10338	2	-0.646523	0
SPINT1B	serine peptidase inhibitor, Kunitz type 1	NOFU_GENE_3_0017038	Nofu_GRZ_cDNA_3_0015464	ENSDARG00000012467	ENSG00000166145	50	0	0.68	3.15	1.4		36	0	-0.78	2.7	1.57		0.239477	0	0.764242	0	0.415183	0	-0.380713	0	0.686852	0	0.50251	0	0.135688	0	-0.306507	0	0.313665	0
SPNA2	spectrin alpha 2	NOFU_GENE_3_0017044	Nofu_GRZ_cDNA_3_0000268	ENSDARG00000019231	ENSG00000197694	55	0	3.92	1.81	4.73		33	0	-0.61	4.54	-0.56		0.11987	0	-0.0704814	0	0.105024	0	-0.0600728	0	0.0422639	0	-0.0289712	0	0.113844	0	0.398744	0	0.0342676	0
SPON2A	pep:novel group:BROADS1:groupIV:11510611:11519827:1 gene:ENSGACG00000018129 transcript:ENSGACT00000024003	NOFU_GENE_3_0017055	Nofu_GRZ_cDNA_3_0161596	ENSDARG00000025465		34	0	0.28	1.02	0.92		50	0	0.35	1.29	0.27		0.80215	0	1.77718	0	1.74975	0	0.900918	0	2.07707	0	0.797007	0	-0.740928	0	-0.402133	0	1.73515	0
SPSB4 (2 OF 2)	splA/ryanodine receptor domain and SOCS box containing 4	NOFU_GENE_3_0017080	Nofu_GRZ_cDNA_3_0178665	ENSDARG00000016084	ENSG00000175093	53	0	14.16	4.92	0.02		53	0	8.46	4.9	1.09		1.89247	2	0.839715	0	-0.0371279	0	1.37498	0	0.855331	0	0.264132	0	0.467349	0	-0.240299	0	-0.245395	0
SPTB	spectrin, beta, erythrocytic	NOFU_GENE_3_0017082	Nofu_GRZ_cDNA_3_0000133	ENSDARG00000030490	ENSG00000070182	6	0	-6.22	-3.46	-6.31		15	0	-6.71	-6.78	-7.73		-0.943345	0	-0.58056	0	-1.02212	0	-1.10385	0	-1.16007	0	-1.30284	0	0.495916	0	1.15463	0	0.616295	0
SPTBN1 (2 OF 2)	spectrin, beta, non-erythrocytic 1	NOFU_GENE_3_0017084	Nofu_GRZ_cDNA_3_0014538	ENSDARG00000053956	ENSG00000115306	36	0	2.51	9.92	6.22		50	0	2.31	6.77	3.72		0.468779	0	1.20442	2	0.911643	0	0.392512	0	0.925567	0	0.644037	0	0.00123603	0	0.325697	0	0.572511	0
SPTLC3	serine palmitoyltransferase, long chain base subunit 3	NOFU_GENE_3_0017091	Nofu_GRZ_cDNA_3_0161710	ENSDARG00000030743	ENSG00000172296	2	0	-8.38	-11.48	-4.33		15	0	-10.46	-8.63	-7.3		-0.770297	0	-1.323	2	-0.408997	0	-1.06632	2	-0.903601	0	-0.651344	0	-0.54779	0	-0.858241	0	-0.463088	0
SQSTM1	sequestosome 1	NOFU_GENE_3_0017098	Nofu_GRZ_cDNA_3_0008456	ENSDARG00000075014	ENSG00000161011	56	0	179.95	167.3	55.41		58	0	88.24	166.21	80.46		2.24023	2	2.05041	2	1.06201	0	1.47476	0	2.054	2	1.41129	0	0.804633	0	-0.0635105	0	0.794148	0
SREK1	splicing regulatory glutamine/lysine-rich protein 1	NOFU_GENE_3_0017113	Nofu_GRZ_cDNA_3_0018500	ENSDARG00000009764	ENSG00000153914	13	0	-8.66	-33.52	0.81		9	0	-15.73	0.74	-10.3		-0.188305	0	-1.0219	2	-0.0424046	0	-0.380326	0	-0.0945786	0	-0.2296	0	0.145377	0	0.244904	0	-0.217211	0
SRF (1 OF 2)	serum response factor (c-fos serum response element-binding transcription factor)	NOFU_GENE_3_0017115	Nofu_GRZ_cDNA_3_0015798	ENSDARG00000053918	ENSG00000112658	58	0	8.56	13.09	7		56	0	6.3	7.44	2.93		1.17272	0	1.42439	2	0.956479	0	0.901782	0	0.957289	0	0.507735	0	-0.0822695	0	-0.172463	0	0.123332	0
SSPN	sarcospan (Kras oncogene-associated gene)	NOFU_GENE_3_0017194	Nofu_GRZ_cDNA_3_0195752	ENSDARG00000041747	ENSG00000123096	58	0	6.41	9.41	4.97		50	0	2.74	8.09	4.36		0.995455	0	1.17614	2	0.772113	0	0.48196	0	1.07053	0	0.740425	0	-0.149227	0	0.085014	0	0.280238	0
SSX2IP	synovial sarcoma, X breakpoint 2 interacting protein	NOFU_GENE_3_0017211	Nofu_GRZ_cDNA_3_0161990	ENSDARG00000039521	ENSG00000117155	1	0	-9.62	-11.75	-8.43		5	0	-9.17	-4.91	-12.54		-0.547278	0	-0.83603	0	-0.52696	0	-0.536055	0	-0.358511	0	-0.768586	0	-0.674117	0	-0.23224	0	-0.302543	0
ST14 (2 OF 3)	suppression of tumorigenicity 14 (colon carcinoma)	NOFU_GENE_3_0017214	Nofu_GRZ_cDNA_3_0207865	ENSDARG00000044655	ENSG00000149418	50	0	1.3	3.18	0.57		33	0	0.61	3.9	0.51		1.81291	0	2.75191	2	1.01982	0	1.09703	0	3.02049	2	0.993081	0	-0.141666	0	-0.663922	0	0.371517	0
ST3GAL5	ST3 beta-galactoside alpha-2,3-sialyltransferase 5	NOFU_GENE_3_0017222	Nofu_GRZ_cDNA_3_0008427	ENSDARG00000037556	ENSG00000115525	50	0	1.54	4.42	1.32		50	0	0.87	2.77	1.26		0.55192	0	1.11086	2	0.444909	0	0.304303	0	0.787025	0	0.464181	0	0.528819	0	0.52965	0	0.67953	0
ST3GAL5L	alpha-2,3-sialyltransferase ST3Gal V	NOFU_GENE_3_0017223	Nofu_GRZ_cDNA_3_0010363	ENSDARG00000039064		25	0	-3.59	-11.15	-8.39		5	0	-8.34	-6.17	-14.52		-0.215906	0	-0.910584	0	-0.608092	0	-0.57803	0	-0.485187	0	-1.14008	0	-0.685857	0	0.181642	0	-0.25958	0
ST5	suppression of tumorigenicity 5	NOFU_GENE_3_0017224	Nofu_GRZ_cDNA_3_0004188	ENSDARG00000037363	ENSG00000166444	56	0	11.11	9.05	5.02		53	0	10.48	6.96	2.06		0.987914	2	0.729577	0	0.481383	0	0.920726	2	0.595396	0	0.237273	0	-0.3173	0	0.255748	0	0.281323	0
ST8SIA1	ST8 alpha-N-acetyl-neuraminide alpha-2,8-sialyltransferase 1	NOFU_GENE_3_0017237	Nofu_GRZ_cDNA_3_0208969	ENSDARG00000055728	ENSG00000111728	15	0	-58.96	-60.37	-58.32		15	0	-60.08	-59.36	-60.04		-3.33608	2	-3.80811	2	-3.24628	2	-3.64305	2	-3.51898	2	-3.59327	2	-2.2718	0	-2.55845	2	-2.77185	0
ST8SIA3 (1 OF 2)	ST8 alpha-N-acetyl-neuraminide alpha-2,8-sialyltransferase 3	NOFU_GENE_3_0017240	Nofu_GRZ_cDNA_3_0003546	ENSDARG00000045301	ENSG00000177511	0	0	-0.73	-1	-1.25		12	0	-0.35	-1.11	-1.34		-0.983239	0	-1.75265	0	-2.71244	0	-0.474774	0	-2.08954	0	-3.37655	2	0.631861	0	1.73712	0	0.379696	0
STAB1	stabilin 1	NOFU_GENE_3_0017243	Nofu_GRZ_cDNA_3_0002184	ENSDARG00000016311	ENSG00000088387	50	0	1.29	3.46	1.06		50	0	0.67	2.36	0.93		0.624328	0	1.15911	2	0.464622	0	0.305533	0	0.883561	0	0.466194	0	0.307683	0	0.0185368	0	0.276347	0
STARD13 (1 OF 2)	StAR-related lipid transfer (START) domain containing 13	NOFU_GENE_3_0017264	Nofu_GRZ_cDNA_3_0003632	ENSDARG00000076868	ENSG00000133121	45	0	6.29	7.4	0.17		53	0	10.27	3.08	0.14		0.78902	0	0.775586	0	-0.0317527	0	1.09071	2	0.341293	0	0.0136956	0	-0.0504683	0	-0.186997	0	-0.0244819	0
STARD13 (2 OF 2)	StAR-related lipid transfer (START) domain containing 13	NOFU_GENE_3_0017265	Nofu_GRZ_cDNA_3_0000381			15	0	-88.22	-91.81	-89.94		15	0	-90.14	-89.94	-91.31		-3.18875	2	-3.8825	2	-3.48086	2	-3.50433	2	-3.53235	2	-3.66851	2	-2.93741	0	-3.20725	2	-3.37488	2
STAT2	signal transducer and activator of transcription 2, 113kDa	NOFU_GENE_3_0017272	Nofu_GRZ_cDNA_3_0160856	ENSDARG00000031647	ENSG00000170581	48	0	21.4	45.64	10.02		57	0	27.03	30.99	36.3		0.831184	0	1.29383	2	0.399352	0	0.957109	0	0.987651	0	1.21668	2	0.925076	0	0.117451	0	0.269798	0
STAT3	signal transduction and activation of transcription 3	NOFU_GENE_3_0017273	Nofu_GRZ_cDNA_3_0008119	ENSDARG00000022712	ENSG00000168610	46	0	73.81	54.91	60.9		55	0	105.43	49.45	80.81		1.21859	2	0.857687	0	1.00694	0	1.52105	2	0.807704	0	1.28096	2	0.530651	0	0.394974	0	0.677309	0
STK40	serine/threonine kinase 40	NOFU_GENE_3_0017314	Nofu_GRZ_cDNA_3_0024392	ENSDARG00000060318	ENSG00000196182	58	0	8.18	9.81	6.37		54	0	17.11	8.3	8.9		0.721434	0	0.694206	0	0.523973	0	1.21879	2	0.622516	0	0.755288	0	0.583861	0	0.197189	0	0.747889	0
STM	starmaker	NOFU_GENE_3_0017316	Nofu_GRZ_cDNA_3_0031637	ENSDARG00000035694	ENSG00000152591	11	0	-98.29	-242.06	-103.32		6	0	-158.27	-82.04	-122.99		-0.665032	0	-3.61672	2	-0.762865	0	-1.30586	0	-0.65294	0	-0.919846	0	-0.210168	0	0.410783	0	-0.902368	0
STMN1A	stathmin 1	NOFU_GENE_3_0017317	Nofu_GRZ_cDNA_3_0199506	ENSDARG00000033655	ENSG00000117632	14	0	-23.1	-27.29	-52.19		27	0	-10.56	-41.57	-32.56		-0.433967	0	-0.647286	0	-1.26372	0	-0.212661	0	-0.977242	0	-0.644732	0	0.643238	0	0.402575	0	0.222887	0
STOX1	storkhead box 1	NOFU_GENE_3_0017328	Nofu_GRZ_cDNA_3_0160925	ENSDARG00000062593	ENSG00000165730	7	0	-5.76	-3.79	-2.83		6	0	-5.27	-1.61	-5.14		-1.14861	2	-0.775977	0	-0.50935	0	-1.02871	0	-0.345481	0	-0.968305	0	-0.656549	0	-0.493611	0	-0.658446	0
STXBP6 (1 OF 2)	syntaxin binding protein 6 (amisyn)	NOFU_GENE_3_0017383	Nofu_GRZ_cDNA_3_0018290	ENSDARG00000088862	ENSG00000168952	36	0	1.14	5.18	3.09		36	0	1.42	9.88	4.55		0.29719	0	0.904643	0	0.651191	0	0.327119	0	1.48622	2	0.934984	0	0.635902	0	0.248598	0	0.669171	0
SULF1	sulfatase 1	NOFU_GENE_3_0017399	Nofu_GRZ_cDNA_3_0000214	ENSDARG00000038428	ENSG00000137573	50	0	1.02	3.29	1.47		50	0	1.85	3.42	1.19		0.511381	0	1.12188	2	0.643412	0	0.783823	0	1.18148	2	0.57422	0	0.105834	0	0.230387	0	0.173089	0
SULT1ST4	Sulfotransferase 1 isoform 3	NOFU_GENE_3_0017403	Nofu_GRZ_cDNA_3_0030525	ENSDARG00000018361	ENSG00000196502	7	0	-4.94	-2	-1.42		6	0	-6.33	-3.05	-5.11		-0.916585	0	-0.438251	0	-0.272538	0	-1.37468	2	-0.599582	0	-0.966274	0	-0.546411	0	-0.873942	0	-0.613712	0
SULT2A1	sulfotransferase family, cytosolic, 2A, dehydroepiandrosterone (DHEA)-preferring, member 1	NOFU_GENE_3_0017405	Nofu_GRZ_cDNA_3_0040227	ENSDARG00000028367	ENSG00000088002	11	0	-264.73	-680.38	-316.99		12	0	-256.34	-415.79	-527.8		-0.67058	0	-4.79572	3	-0.924369	0	-0.642607	0	-1.39774	0	-1.99668	0	-0.205419	0	0.251635	0	-0.792646	0
SUN1 (2 OF 2)	Sad1 and UNC84 domain containing 1	NOFU_GENE_3_0017415	Nofu_GRZ_cDNA_3_0013354	ENSDARG00000077178		37	0	1.12	-0.56	-0.85		41	0	5.28	-0.64	-0.97		0.588291	0	-0.574961	0	-0.785161	0	1.74867	2	-0.624417	0	-0.885171	0	0.839722	0	0.793339	0	0.223569	0
SUSD2	sushi domain containing 2	NOFU_GENE_3_0017437	Nofu_GRZ_cDNA_3_0178666	ENSDARG00000078515	ENSG00000099994	28	0	-0.25	-3.02	0.62		6	0	-1.43	-1.01	-1.7		-0.0444707	0	-0.644315	0	0.0268805	0	-0.24953	0	-0.260066	0	-0.278337	0	0.102925	0	-0.284582	0	0.393411	0
SUV39H1B	suppressor of variegation 3-9 homolog 1 (Drosophila)	NOFU_GENE_3_0017440	Nofu_GRZ_cDNA_3_0013254	ENSDARG00000055753	ENSG00000101945	15	0	-6.37	-5.14	-6.09		1	0	-4.08	-6.21	-4.25		-1.0349	0	-0.89682	0	-1.00238	0	-0.606087	0	-1.09443	0	-0.610153	0	0.16575	0	-0.240564	0	0.0716493	0
SUV420H2	suppressor of variegation 4-20 homolog 2 (Drosophila)	NOFU_GENE_3_0017442	Nofu_GRZ_cDNA_3_0159317	ENSDARG00000075461	ENSG00000133247	7	0	-2.79	-1.71	-1.11		7	0	-1.93	-1.39	-1.11		-0.843312	2	-0.586988	0	-0.33886	0	-0.554667	0	-0.465415	0	-0.285866	0	-0.23362	0	-0.373002	0	-0.366883	0
SVEP1	sushi, von Willebrand factor type A, EGF and pentraxin domain containing 1	NOFU_GENE_3_0017451	Nofu_GRZ_cDNA_3_0000015			50	0	1.03	3.06	1.16		50	0	0.64	2.09	0.79		0.603605	0	1.22622	2	0.620305	0	0.362569	0	0.942808	0	0.479213	0	0.31975	0	0.0829316	0	0.218876	0
SWT1	SWT1 RNA endoribonuclease homolog (S. cerevisiae)	NOFU_GENE_3_0017464	Nofu_GRZ_cDNA_3_0178215	ENSDARG00000094010	ENSG00000116668	58	0	2.39	2.99	2.07		54	0	3.51	1.81	2.13		0.684476	0	0.689948	0	0.556105	0	0.891652	2	0.444886	0	0.617324	0	0.648222	0	0.639207	0	0.674916	0
SYAP1 (1 OF 2)	synapse associated protein 1	NOFU_GENE_3_0017465	Nofu_GRZ_cDNA_3_0161559	ENSDARG00000012946	ENSG00000169895	46	0	9.49	9.96	7.92		46	0	10.23	9.7	9.91		0.644118	0	0.548439	0	0.516168	0	0.664796	0	0.558699	0	0.669002	0	1.06496	0	1.1255	2	0.856797	0
SYCP1	synaptonemal complex protein 1	NOFU_GENE_3_0017470	Nofu_GRZ_cDNA_3_0002880	ENSDARG00000003904	ENSG00000198765	52	0	1.52	0.02	0.74		53	0	5.22	1.55	-0.41		0.476879	0	-0.129335	0	0.197044	0	1.212	2	0.380007	0	-0.17499	0	-0.0742834	0	0.289647	0	0.153869	0
SYNC	syncoilin, intermediate filament protein	NOFU_GENE_3_0017482	Nofu_GRZ_cDNA_3_0162770	ENSDARG00000035944	ENSG00000162520	52	0	3.64	-1.35	1.28		41	0	8.48	0.63	1.25		1.13016	0	-0.980353	0	0.430881	0	1.93424	0	0.161694	0	0.488798	0	-0.0928484	0	1.33848	0	1.58259	0
SYNGR2A	synaptogyrin 2	NOFU_GENE_3_0017495	Nofu_GRZ_cDNA_3_0193484	ENSDARG00000052429	ENSG00000108639	15	0	-33.74	-28.04	-24.05		15	0	-29.79	-26.25	-31.5		-0.958085	2	-0.878865	0	-0.669589	0	-0.836869	0	-0.788246	0	-0.876643	0	-0.108334	0	-0.46223	0	-0.70946	0
SYNPO2	synaptopodin 2	NOFU_GENE_3_0017500	Nofu_GRZ_cDNA_3_0177235	ENSDARG00000079675	ENSG00000172403	36	0	-0.28	2.95	2.02		36	0	-0.15	4.15	2		-0.389271	0	1.66575	0	1.37035	0	-0.261757	0	2.06225	2	1.42021	0	0.6921	0	1.03019	0	1.22852	0
SYT8	synaptotagmin VIII	NOFU_GENE_3_0017530	Nofu_GRZ_cDNA_3_0177590	ENSDARG00000009564	ENSG00000149043	4	0	-2.03	-1.68	-1.32		4	0	-1.83	-1.54	-0.92		-4.07979	2	-2.28101	0	-1.41982	0	-2.7492	0	-1.89445	0	-0.803139	0	-2.37029	0	-3.54003	0	-0.540498	0
SYTL2 (2 OF 2)	synaptotagmin-like 2	NOFU_GENE_3_0017534	Nofu_GRZ_cDNA_3_0003155	ENSDARG00000075436	ENSG00000137501	50	0	2.63	8.16	1.5		54	0	2.92	1.71	1.17		2.00836	0	3.25233	2	1.39616	0	2.05847	0	1.48684	0	1.24471	0	-0.352518	0	-0.520402	0	0.757598	0
TAL1	T-cell acute lymphocytic leukemia 2	NOFU_GENE_3_0017595	Nofu_GRZ_cDNA_3_0160444	ENSDARG00000019930	ENSG00000162367	26	0	0.45	-0.41	-2.79		2	0	-4.57	-6.36	-2.89		0.0264741	0	-0.167547	0	-0.31895	0	-0.501168	0	-0.777465	0	-0.272486	0	0.290084	0	1.09092	0	0.905678	0
TAX1BP1B	Tax1 (human T-cell leukemia virus type I) binding protein 1b	NOFU_GENE_3_0017635	Nofu_GRZ_cDNA_3_0194628	ENSDARG00000056856	ENSG00000106052	56	0	44.01	32.76	21.2		54	0	49.29	36.89	34.37		0.926701	2	0.614678	0	0.468585	0	0.988942	2	0.708557	0	0.762831	0	0.714514	0	0.755503	0	0.473747	0
TBC1D17	TBC1 domain family, member 17	NOFU_GENE_3_0017648	Nofu_GRZ_cDNA_3_0184507	ENSDARG00000005927	ENSG00000104946	56	0	16.58	16.48	9.11		56	0	15.75	18.39	9.45		0.8894	2	0.763458	0	0.508538	0	0.842429	0	0.860689	0	0.565349	0	0.534163	0	0.280232	0	0.379469	0
TBCEL (2 OF 2)	tubulin folding cofactor E-like	NOFU_GENE_3_0017673	Nofu_GRZ_cDNA_3_0161418	ENSDARG00000019525	ENSG00000154114	54	0	9.9	7.42	6.3		46	0	10.31	7.89	9.37		1.16778	0	0.83145	0	0.805165	0	1.17421	0	0.900868	0	1.1293	0	1.36944	0	2.24342	3	1.44609	2
TBL2	transducin (beta)-like 2	NOFU_GENE_3_0017681	Nofu_GRZ_cDNA_3_0037667	ENSDARG00000043357	ENSG00000106638	15	0	-12.3	-9.12	-9.94		15	0	-11.17	-10.02	-11.86		-1.09149	2	-0.851151	0	-0.866781	0	-0.979248	0	-0.920361	0	-1.03824	0	-1.10672	0	-1.21052	2	-0.826746	0
TCEA2	transcription elongation factor A (SII), 2	NOFU_GENE_3_0017729	Nofu_GRZ_cDNA_3_0037518	ENSDARG00000012927	ENSG00000171703	57	0	2.43	2.02	3.51		36	0	0.4	1.68	1.2		1.46419	0	1.18377	0	1.76452	0	0.32931	0	1.04557	0	0.897573	0	-0.435402	0	-0.0753193	0	0.241591	0
TDO2	tryptophan 2,3-dioxygenase	NOFU_GENE_3_0017777	Nofu_GRZ_cDNA_3_0178166	ENSDARG00000071429	ENSG00000151790	31	0	2.66	1.67	21.68		54	0	11.5	5.47	4.56		0.677532	0	0.35558	0	2.52649	0	1.8826	0	1.05907	0	1.02627	0	2.92074	0	2.67478	0	2.89865	0
TEAD1A	TEA domain family member 1 (SV40 transcriptional enhancer factor)	NOFU_GENE_3_0017789	Nofu_GRZ_cDNA_3_0176848	ENSDARG00000028159		56	0	1.47	1.64	0.78		56	0	1.52	1.35	0.55		1.69692	2	1.69095	2	1.07886	0	1.69375	2	1.51368	2	0.880851	0	0.188733	0	0.674575	0	0.672241	0
TEAD1B	TEA domain family member 1b	NOFU_GENE_3_0017790	Nofu_GRZ_cDNA_3_0015647	ENSDARG00000059483	ENSG00000187079	56	0	1.04	0.86	0.34		53	0	1.93	1.09	0.3		1.03761	0	0.789629	0	0.376871	0	1.53137	2	0.968482	0	0.380857	0	-0.619451	0	0.624092	0	0.496395	0
TEAD3 (2 OF 2)	TEA domain family member 3	NOFU_GENE_3_0017792	Nofu_GRZ_cDNA_3_0022957	ENSDARG00000063649	ENSG00000007866	58	0	2.83	5.39	3.12		56	0	3.08	3.7	2.12		1.47632	2	2.01375	3	1.51705	0	1.51309	2	1.63478	2	1.21894	0	0.518788	0	0.834187	0	1.02234	0
TENC1A	tensin like C1 domain containing phosphatase a	NOFU_GENE_3_0017813	Nofu_GRZ_cDNA_3_0000050	ENSDARG00000076292	ENSG00000111077	56	0	13.97	17.49	6.89		56	0	14.1	13.29	9.05		1.10856	0	1.16285	2	0.600591	0	1.09521	0	0.964208	0	0.79775	0	0.0760934	0	0.353739	0	0.50538	0
TET3	tet oncogene family member 3	NOFU_GENE_3_0017827	Nofu_GRZ_cDNA_3_0159258	ENSDARG00000062646	ENSG00000187605	25	0	-2.1	-9.35	-5.14		12	0	-2.01	-4.31	-6.31		-0.176582	0	-1.12077	2	-0.514412	0	-0.179528	0	-0.485435	0	-0.598394	0	-0.110724	0	0.338639	0	-0.740577	0
TFR1A	transferrin receptor (p90, CD71)	NOFU_GENE_3_0017857	Nofu_GRZ_cDNA_3_0004579	ENSDARG00000058784	ENSG00000072274	6	0	-51.28	-36.38	-57.07		27	0	-15.83	-54.77	-61.54		-1.01849	0	-0.775078	0	-1.25849	0	-0.271779	0	-1.22716	0	-1.36141	0	0.701724	0	0.277235	0	-0.220698	0
TGFB1I1	transforming growth factor beta 1 induced transcript 1	NOFU_GENE_3_0017864	Nofu_GRZ_cDNA_3_0184259	ENSDARG00000060766	ENSG00000089159	50	0	8.13	19.82	8.68		50	0	4.59	17.56	5.38		1.1262	0	1.83611	2	1.13855	0	0.669084	0	1.73373	2	0.833363	0	0.341434	0	0.165447	0	0.330905	0
TGM1 (2 OF 6)	transglutaminase 1 (K polypeptide epidermal type I, protein-glutamine-gamma-glutamyltransferase)	NOFU_GENE_3_0017878	Nofu_GRZ_cDNA_3_0184827	ENSDARG00000012130	ENSG00000092295	50	0	4.87	10.88	4.48		50	0	1.8	5.89	3.35		0.986509	0	1.55022	2	0.885071	0	0.372924	0	1.03158	0	0.740094	0	0.816786	0	-0.504432	0	0.383201	0
THAP11	THAP domain containing 11	NOFU_GENE_3_0017890	Nofu_GRZ_cDNA_3_0015337	ENSDARG00000036055	ENSG00000168286	2	0	-3.09	-4.55	-2.27		15	0	-3.78	-4.11	-3.21		-0.563878	0	-1.04843	2	-0.44166	0	-0.747688	0	-0.908092	0	-0.589993	0	-0.634199	0	-0.570966	0	-0.481255	0
THAP4	THAP domain containing 4	NOFU_GENE_3_0017892	Nofu_GRZ_cDNA_3_0061477	ENSDARG00000077323	ENSG00000176946	41	0	5.68	-0.63	0.15		41	0	13.29	0.98	0.74		1.11704	0	-0.330278	0	-0.000518821	0	1.90232	2	0.151341	0	0.194212	0	1.2566	0	1.78979	0	0.662715	0
THBS1	thrombospondin 1	NOFU_GENE_3_0017897	Nofu_GRZ_cDNA_3_0207961	ENSDARG00000010785	ENSG00000137801	56	0	138.53	145.8	54.72		56	0	82.98	104.32	48.14		2.17983	2	2.11975	2	1.20564	0	1.58839	0	1.77235	2	1.14738	0	-0.454239	0	0.6602	0	0.368358	0
THBS1 (2 OF 2)	thrombospondin-1b	NOFU_GENE_3_0017898	Nofu_GRZ_cDNA_3_0184625	ENSDARG00000010785	ENSG00000137801	56	0	55.27	78.45	30.74		50	0	52.82	86.54	31.02		3.29531	3	3.62705	3	2.51712	0	3.17924	3	3.78803	3	2.56851	2	1.8017	0	0.495347	0	2.26027	0
TIFA	TRAF-interacting protein with forkhead-associated domain	NOFU_GENE_3_0017943	Nofu_GRZ_cDNA_3_0013214	ENSDARG00000091111	ENSG00000145365	53	0	117.56	77.21	14.78		41	0	87.54	25.62	15.07		2.47829	3	1.88751	2	0.606691	0	2.09828	2	0.896492	0	0.657656	0	0.955029	0	-0.520959	0	0.364016	0
TIMM10	translocase of inner mitochondrial membrane 10 homolog (yeast)	NOFU_GENE_3_0017949	Nofu_GRZ_cDNA_3_0049009	ENSDARG00000069116	ENSG00000134809	3	0	-16.42	-14.6	-22.18		3	0	-19.84	-20.73	-27.63		-0.65679	0	-0.691954	0	-1.0376	0	-0.874058	0	-0.993417	0	-1.37448	2	-1.25822	0	-1.56621	2	-0.94547	0
TIMP3	TIMP metallopeptidase inhibitor 3	NOFU_GENE_3_0017962	Nofu_GRZ_cDNA_3_0009049	ENSDARG00000061226	ENSG00000035862	58	0	29.62	52.45	25.99		58	0	23.93	42.82	21.5		1.23413	0	1.62955	2	1.06745	0	0.997631	0	1.45387	2	0.976663	0	0.0999049	0	0.137798	0	0.682485	0
TJP1	tight junction protein 1 (zona occludens 1)	NOFU_GENE_3_0017973	Nofu_GRZ_cDNA_3_0006138	ENSDARG00000077506	ENSG00000104067	50	0	5.87	12.15	5.19		50	0	5.99	11.96	4.82		0.521548	0	0.807804	2	0.419252	0	0.507253	0	0.82071	0	0.438907	0	-0.237707	0	0.146689	0	0.241113	0
TK1	thymidine kinase 1, soluble	NOFU_GENE_3_0017977	Nofu_GRZ_cDNA_3_0193968	ENSDARG00000018118	ENSG00000167900	5	0	-3.1	-1.91	-4.06		11	0	-1.6	-4.17	-1.96		-0.860023	0	-0.600977	0	-1.29033	0	-0.414703	0	-1.41817	0	-0.487894	0	-0.0632194	0	-0.0979706	0	0.151217	0
TM9SF4	transmembrane 9 superfamily protein member 4	NOFU_GENE_3_0018018	Nofu_GRZ_cDNA_3_0013479	ENSDARG00000002536	ENSG00000101337	15	0	-89.75	-101.95	-110.52		15	0	-95.68	-100.71	-112.4		-1.35264	0	-1.80764	2	-2.03296	2	-1.53185	0	-1.74676	2	-2.05814	2	-1.92634	0	-2.12502	2	-2.06487	2
TMC5	transmembrane channel-like 5	NOFU_GENE_3_0018024	Nofu_GRZ_cDNA_3_0010746	ENSDARG00000013252	ENSG00000103534	4	0	-20.73	-20.56	-12.71		7	0	-23.6	-15.33	-17.62		-1.19699	0	-1.32059	0	-0.681064	0	-1.50334	2	-0.882544	0	-0.953634	0	-0.485029	0	-1.39779	0	-0.724672	0
TMEM145	transmembrane protein 145	NOFU_GENE_3_0018089	Nofu_GRZ_cDNA_3_0182065	ENSDARG00000088342	ENSG00000167619	8	0	-5.53	-3.01	-1.43		8	0	-6.36	-3.7	-1.82		-1.86411	0	-0.856591	0	-0.361823	0	-2.62045	2	-1.05312	0	-0.396896	0	-0.0447416	0	0.295162	0	-0.0431132	0
TMEM150B	transmembrane protein 150B	NOFU_GENE_3_0018093	Nofu_GRZ_cDNA_3_0049086	ENSDARG00000056144	ENSG00000180061	45	0	1.67	1.25	-0.01		48	0	0.68	1.39	0.13		1.96732	2	1.56762	0	-0.079809	0	1.10575	0	1.68734	0	0.283923	0	-0.287001	0	0.936972	0	-0.226342	0
TMEM174	transmembrane protein 174	NOFU_GENE_3_0018116	Nofu_GRZ_cDNA_3_0079310	ENSDARG00000035388	ENSG00000164325	13	0	-14.91	-43.87	-5.05		37	0	6.84	-11.14	-13.22		-0.46233	0	-2.59047	2	-0.195728	0	0.182179	0	-0.449696	0	-0.423058	0	1.10839	0	0.945368	0	0.413217	0
TMEM185A	transmembrane protein 185A	NOFU_GENE_3_0018132	Nofu_GRZ_cDNA_3_0014758	ENSDARG00000044327	ENSG00000155984	53	0	12.13	6.56	1.34		53	0	12.66	7.44	2.75		0.799371	0	0.363743	0	0.059695	0	0.806217	2	0.439819	0	0.217581	0	0.413987	0	0.00415893	0	0.0670948	0
TMEM205	transmembrane protein 205	NOFU_GENE_3_0018151	Nofu_GRZ_cDNA_3_0020947	ENSDARG00000043604	ENSG00000105518	53	0	8.45	5.24	1.79		43	0	3.51	0.39	7.7		0.3579	0	0.106952	0	0.0296281	0	0.139886	0	-0.0892235	0	0.327056	0	-0.28698	0	0.962087	0	0.207889	0
TMEM26 (1 OF 2)	transmembrane protein 26	NOFU_GENE_3_0018173	Nofu_GRZ_cDNA_3_0011859	ENSDARG00000077979	ENSG00000196932	50	0	1.17	7.36	2.18		36	0	0.46	6.45	3.06		0.36795	0	1.39054	2	0.594227	0	0.104865	0	1.3009	0	0.828975	0	0.629383	0	0.661525	0	0.478076	0
TMEM38A	transmembrane protein 38A	NOFU_GENE_3_0018181	Nofu_GRZ_cDNA_3_0211344	ENSDARG00000024047	ENSG00000072954	26	0	-0.55	-1.96	-4.19		12	0	-0.83	-2.78	-3.94		-0.141803	0	-0.649166	0	-1.55802	0	-0.259679	0	-0.911921	0	-1.34362	0	1.01362	0	2.20001	0	1.24424	0
TMEM53	transmembrane protein 53	NOFU_GENE_3_0018199	Nofu_GRZ_cDNA_3_0029814	ENSDARG00000038789	ENSG00000126106	4	0	-8.51	-9.67	-6.28		15	0	-7.49	-7.56	-7.8		-1.00112	0	-1.34233	2	-0.721228	0	-0.861525	0	-0.954361	0	-0.892505	0	-0.555077	0	-0.594933	0	-0.781366	0
TMOD4	tropomodulin 4 (muscle)	NOFU_GENE_3_0018253	Nofu_GRZ_cDNA_3_0018458	ENSDARG00000020890	ENSG00000163157	22	0	-1.6	0.76	-0.9		29	0	-0.11	-0.44	0.94		-0.840077	0	0.129236	0	-0.48258	0	-0.120158	0	-0.29724	0	0.329444	0	1.73568	0	2.46116	0	1.45396	0
TNFAIP3	tumor necrosis factor, alpha-induced protein 3	NOFU_GENE_3_0018288	Nofu_GRZ_cDNA_3_0185099	ENSDARG00000027777	ENSG00000118503	53	0	37.75	18.22	1.8		41	0	34.64	7.22	8.29		1.39834	2	0.72489	0	0.0547481	0	1.27888	0	0.288116	0	0.434357	0	0.713407	0	-0.495924	0	-0.0953875	0
TNFB	pep:novel group:BROADS1:groupXX:16153469:16154649:1 gene:ENSGACG00000013372 transcript:ENSGACT00000017711	NOFU_GENE_3_0018294	Nofu_GRZ_cDNA_3_0052648	ENSDARG00000013598	ENSG00000226979	41	0	16.25	2.52	1.09		41	0	11.7	1.04	1.15		3.62001	2	1.357	0	0.771688	0	3.12404	0	0.691844	0	0.851521	0	2.55203	0	-0.790844	0	0.656466	0
TNFRSF13B	tumor necrosis factor receptor superfamily member 13B	NOFU_GENE_3_0018296	Nofu_GRZ_cDNA_3_0043716	ENSDARG00000022615		27	0	-1.13	-8.89	-6.99		15	0	-7.18	-5.76	-6.43		-0.151168	0	-1.94338	2	-1.26096	0	-1.27304	0	-1.0073	0	-1.06675	0	-1.72565	0	-1.47259	0	-1.95942	0
TNFRSF6B (1 OF 2)	tumor necrosis factor receptor superfamily, member 6b, decoy	NOFU_GENE_3_0018303	Nofu_GRZ_cDNA_3_0192917	ENSDARG00000001807	ENSG00000146072	48	0	24.53	38.26	9.94		46	0	18.04	17.04	17.51		1.6794	2	2.00423	2	0.853447	0	1.33192	0	1.22542	0	1.34418	0	0.796348	0	-0.508449	0	0.1435	0
TNIKA	TRAF2 and NCK interacting kinase	NOFU_GENE_3_0018311	Nofu_GRZ_cDNA_3_0181657	ENSDARG00000056218	ENSG00000154310	25	0	-0.29	-4.14	-1.72		27	0	0.83	-1.92	-3.09		-0.0823858	0	-1.85213	2	-0.544023	0	0.168715	0	-0.660129	0	-1.06708	0	0.611619	0	-0.096898	0	-0.933425	0
TNNT3B	troponin T3b, skeletal, fast	NOFU_GENE_3_0018346	Nofu_GRZ_cDNA_3_0006455	ENSDARG00000068457	ENSG00000130595	1	0	-16.58	-27.08	-14.93		0	0	-12.7	-21.11	-20.9		-1.03743	0	-2.75016	3	-0.954017	0	-0.724666	0	-1.64005	0	-1.51358	0	-0.211732	0	0.419688	0	0.172833	0
TNS1 (2 OF 2)	tensin 1	NOFU_GENE_3_0018366	Nofu_GRZ_cDNA_3_0001768	ENSDARG00000078842	ENSG00000079308	34	0	0.19	4.65	3.74		36	0	0.22	4.19	2.82		0.112552	0	1.48141	2	1.35799	0	0.0839915	0	1.41438	2	1.16677	0	0.472219	0	0.780248	0	0.959922	0
TOB1B	transducer of ERBB2, 1	NOFU_GENE_3_0018372	Nofu_GRZ_cDNA_3_0209513	ENSDARG00000032619	ENSG00000141232	54	0	23.84	13.47	8.88		48	0	30.67	46.85	13.46		0.947303	0	0.484809	0	0.379643	0	1.13115	2	1.40523	2	0.603677	0	0.211627	0	0.579842	0	0.358512	0
TOB2	transducer of ERBB2, 2	NOFU_GENE_3_0018373	Nofu_GRZ_cDNA_3_0003645	ENSDARG00000074195	ENSG00000183864	11	0	-3.27	-9.67	-5.8		3	0	-5.6	-6.75	-8.53		-0.436055	0	-2.16108	2	-0.931416	0	-0.845495	0	-1.19622	0	-1.5954	0	0.0517111	0	0.490766	0	-0.279803	0
TOX2	TOX high mobility group box family member 2	NOFU_GENE_3_0018407	Nofu_GRZ_cDNA_3_0037058	ENSDARG00000035773	ENSG00000124191	49	0	1.4	2.75	3.94		54	0	6.18	3.91	4.54		0.509999	0	0.750415	0	1.08774	0	1.52016	2	1.03002	0	1.24659	0	1.53431	0	0.924759	0	0.962104	0
TP53BP2 (1 OF 2)	tumor protein p53 binding protein, 2	NOFU_GENE_3_0018414	Nofu_GRZ_cDNA_3_0002649	ENSDARG00000009136	ENSG00000143514	53	0	21.47	11.61	4.89		54	0	17.72	11.96	6.44		1.23215	2	0.677793	0	0.34149	0	1.05217	0	0.717774	0	0.4876	0	-0.0779479	0	-0.0430076	0	0.207241	0
TP53INP2	tumor protein p53-inducible nuclear protein 2	NOFU_GENE_3_0018419	Nofu_GRZ_cDNA_3_0003626	ENSDARG00000089986	ENSG00000078804	38	0	2.59	-2.82	-1.28		53	0	12.95	3.81	-1.39		0.242559	0	-0.478669	0	-0.200689	0	0.944761	0	0.244547	0	-0.17235	0	1.39131	0	1.18984	0	0.447057	0
TPM4	tropomyosin 4	NOFU_GENE_3_0018441	Nofu_GRZ_cDNA_3_0048464	ENSDARG00000023963	ENSG00000167460	48	0	26.41	43.75	13.22		48	0	23.88	39.44	10.25		0.880111	0	1.13923	2	0.456483	0	0.769906	0	1.07813	2	0.402083	0	0.518986	0	-0.126336	0	0.162534	0
TPX2	TPX2, microtubule-associated, homolog (Xenopus laevis)	NOFU_GENE_3_0018464	Nofu_GRZ_cDNA_3_0002358	ENSDARG00000078654	ENSG00000088325	6	0	-3.82	-1.56	-3.65		28	0	-0.19	-5.03	-0.7		-0.51349	0	-0.323292	0	-0.513801	0	-0.0559272	0	-0.813118	0	-0.0925619	0	0.155231	0	-0.037922	0	-0.332995	0
TRAF3IP3	TRAF3 interacting protein 3	NOFU_GENE_3_0018477	Nofu_GRZ_cDNA_3_0007936	ENSDARG00000086708	ENSG00000009790	0	0	-7.26	-16.18	-13.27		0	0	-6.1	-9.9	-9.08		-0.412657	0	-1.27352	2	-0.910981	0	-0.371379	0	-0.694258	0	-0.536782	0	0.030475	0	0.0569423	0	-0.691574	0
TRAF6	TNF receptor-associated factor 6	NOFU_GENE_3_0018479	Nofu_GRZ_cDNA_3_0003282	ENSDARG00000028058	ENSG00000175104	45	0	9.04	7.57	0.63		41	0	10.25	0.68	0.95		1.06401	2	0.820783	0	0.0538166	0	1.11438	2	0.00470702	0	0.148016	0	0.350057	0	-0.327053	0	-0.0721287	0
TRIB1	tribbles homolog 1 (Drosophila)	NOFU_GENE_3_0018523	Nofu_GRZ_cDNA_3_0008819	ENSDARG00000068179	ENSG00000071575	53	0	16.73	8.79	1.73		56	0	9.08	10.52	5.75		2.06729	2	1.31197	0	0.361843	0	1.44087	0	1.49666	0	1.0654	0	0.649585	0	-0.224467	0	0.55751	0
TRIM9	tripartite motif-containing 9	NOFU_GENE_3_0018572	Nofu_GRZ_cDNA_3_0000896	ENSDARG00000039123	ENSG00000100505	27	0	-0.3	-1.29	-1.37		12	0	-0.23	-1.13	-1.88		-0.201582	0	-1.17815	0	-1.22299	0	-0.172848	0	-0.989282	0	-2.02425	2	-0.224958	0	-0.473972	0	-0.615431	0
TRMT2B	TRM2 tRNA methyltransferase 2 homolog B (S. cerevisiae)	NOFU_GENE_3_0018593	Nofu_GRZ_cDNA_3_0176974	ENSDARG00000033967	ENSG00000188917	1	0	-8.65	-12.94	-10.16		15	0	-10.95	-10.09	-12.51		-1.18784	0	-2.79268	2	-1.60884	0	-1.81395	0	-1.6562	0	-2.42906	0	-1.05842	0	-0.0246707	0	-1.10757	0
TRPC6 (2 OF 2)	transient receptor potential cation channel, subfamily C, member 6	NOFU_GENE_3_0018611	Nofu_GRZ_cDNA_3_0009533	ENSDARG00000056625	ENSG00000137672	36	0	0.81	4.68	2.79		34	0	0.47	3.45	2.64		0.474548	0	1.60483	0	1.20089	0	0.258821	0	1.34175	0	1.20861	0	-0.252472	0	-0.197498	0	0.868977	0
TSC22D3	TSC22 domain family, member 3	NOFU_GENE_3_0018641	Nofu_GRZ_cDNA_3_0013126	ENSDARG00000033501		46	0	83.32	89.69	86.73		54	0	258.84	147.35	162.59		0.802085	0	0.713497	0	0.773082	0	1.71696	2	1.1074	0	1.28374	0	1.00604	0	0.895332	0	0.920381	0
TSKU	tsukushi small leucine rich proteoglycan homolog (Xenopus laevis)	NOFU_GENE_3_0018658	Nofu_GRZ_cDNA_3_0176979	ENSDARG00000040815	ENSG00000182704	4	0	-11.65	-13.05	-4.73		0	0	-6.19	-10.5	-10.67		-0.702933	0	-0.953577	0	-0.312324	0	-0.344503	0	-0.728493	0	-0.641551	0	0.13298	0	0.20452	0	0.445361	0
TSPAN13A	tetraspanin 13	NOFU_GENE_3_0018676	Nofu_GRZ_cDNA_3_0062752	ENSDARG00000068883	ENSG00000106537	45	0	19.67	16.17	-1.09		22	0	-5.28	12.94	-6.95		0.82436	0	0.590888	0	-0.12654	0	-0.385624	0	0.490813	0	-0.473883	0	0.291873	0	-0.94889	0	-0.562413	0
TSPO	translocator protein (18kDa)	NOFU_GENE_3_0018697	Nofu_GRZ_cDNA_3_0183088	ENSDARG00000026655	ENSG00000100300	5	0	-12.64	-5.47	-15.72		3	0	-10.48	-8.94	-16.62		-0.474765	0	-0.321517	0	-0.66338	0	-0.42322	0	-0.421722	0	-0.66246	0	0.36336	0	0.279235	0	0.232044	0
TTC39A (1 OF 2)	tetratricopeptide repeat domain 39A	NOFU_GENE_3_0018735	Nofu_GRZ_cDNA_3_0159648	ENSDARG00000074126	ENSG00000085831	58	0	2.21	3.26	1.99		59	0	1.66	2.51	2.73		0.768939	0	0.904829	2	0.663012	0	0.564565	0	0.750301	0	0.901826	0	0.430282	0	0.163587	0	0.445558	0
TTLL10	tubulin tyrosine ligase-like family, member 10	NOFU_GENE_3_0018754	Nofu_GRZ_cDNA_3_0057095	ENSDARG00000090472	ENSG00000162571	45	0	3.9	3.09	0.07		53	0	5.94	1.57	-0.42		2.05214	0	1.70129	0	0.0165988	0	2.49487	2	1.07837	0	-0.61538	0	0.013607	0	0.443046	0	0.283737	0
TTYH1	tweety homolog 1 (Drosophila)	NOFU_GENE_3_0018770	Nofu_GRZ_cDNA_3_0022990	ENSDARG00000076804	ENSG00000167614	53	0	4.32	1.29	0.03		53	0	3.33	1.58	-0.15		3.55663	2	1.97337	2	0.0580511	0	3.18501	2	2.21923	2	-0.693589	0	1.47526	0	-0.131194	0	-0.948226	0
TUBB1	tubulin, beta 1	NOFU_GENE_3_0018788	Nofu_GRZ_cDNA_3_0208387	ENSDARG00000053066	ENSG00000101162	48	0	5.92	9.1	-0.51		41	0	9.74	-1.37	1.72		0.53103	0	0.634055	0	-0.125682	0	0.763078	0	-0.261866	0	0.174172	0	1.21875	0	2.02743	2	1.01261	0
TWSG1A	twisted gastrulation homolog 1 (Drosophila)	NOFU_GENE_3_0018828	Nofu_GRZ_cDNA_3_0044552	ENSDARG00000033428	ENSG00000128791	36	0	0.75	9.23	6.66		36	0	0.62	6.42	4.55		0.312517	0	1.89445	3	1.64405	0	0.231744	0	1.55066	2	1.33186	0	1.18178	0	0.675563	0	0.975233	0
TYR (2 OF 2)	tyrosinase precursor	NOFU_GENE_3_0018854	Nofu_GRZ_cDNA_3_0161560	ENSDARG00000039077	ENSG00000077498	17	0	-2.58	-3.85	9.27		4	0	-3.29	-3.79	-2.31		-0.819522	0	-1.59336	0	1.26679	0	-1.14887	0	-1.56491	0	-0.715321	0	-0.916139	0	0.481187	0	0.424562	0
U2AF1	U2 small nuclear RNA auxiliary factor 1	NOFU_GENE_3_0018865	Nofu_GRZ_cDNA_3_0209219	ENSDARG00000015325	ENSG00000160201	15	0	-46.85	-53.04	-45.35		15	0	-48.34	-54.39	-53.68		-0.765054	0	-1.03341	2	-0.789424	0	-0.82215	0	-1.04124	2	-0.927196	0	-0.481757	0	-0.661697	0	-0.710789	0
UAP1	UDP-N-acteylglucosamine pyrophosphorylase 1	NOFU_GENE_3_0018869	Nofu_GRZ_cDNA_3_0178715	ENSDARG00000052170	ENSG00000117143	0	0	-14.05	-17.38	-17.79		6	0	-19.25	-14.21	-21.38		-0.742919	0	-1.11657	0	-1.07853	0	-1.18554	0	-0.849456	0	-1.36547	2	-0.738512	0	-0.346801	0	-1.39915	0
UBE2B	ubiquitin-conjugating enzyme E2B	NOFU_GENE_3_0018889	Nofu_GRZ_cDNA_3_0022147	ENSDARG00000003017		56	0	23.14	28.77	11.72		55	0	32.4	12.41	22.55		1.2153	0	1.27123	2	0.684475	0	1.50605	2	0.665452	0	1.18655	0	0.959289	0	1.16328	0	1.36173	0
UBTD1	ubiquitin domain containing 1	NOFU_GENE_3_0018947	Nofu_GRZ_cDNA_3_0030721	ENSDARG00000079623	ENSG00000165886	56	0	7.72	9.7	3.65		54	0	11.02	5.55	5.49		2.48217	2	2.62856	2	1.60626	0	2.89208	2	1.99322	0	2.07629	0	1.30747	0	1.3533	0	2.59533	2
UCP1 (1 OF 3)	uncoupling protein 1 (mitochondrial, proton carrier)	NOFU_GENE_3_0018968	Nofu_GRZ_cDNA_3_0033774	ENSDARG00000023151	ENSG00000175564	29	0	4.4	-10.59	26.3		31	0	-3.08	1.9	44.21		0.191046	0	-0.709765	0	0.799859	0	-0.145541	0	-0.0296746	0	1.2383	0	0.93223	0	1.88787	0	0.912804	0
UGDH	UDP-glucose 6-dehydrogenase	NOFU_GENE_3_0018980	Nofu_GRZ_cDNA_3_0208734	ENSDARG00000019838	ENSG00000109814	25	0	1.22	-73.99	-50.88		3	0	-46.18	-54.27	-86.99		0.0103842	0	-1.37712	0	-0.792284	0	-0.663654	0	-0.905339	0	-1.65209	2	-0.543751	0	-0.370005	0	-0.70752	0
UGT2A1 (4 OF 12)	UDP glucuronosyltransferase 2 family, polypeptide A1, complex locus	NOFU_GENE_3_0018990	Nofu_GRZ_cDNA_3_0194261	ENSDARG00000011197	ENSG00000173610	11	0	-39.79	-100.4	-40.42		12	0	-37.29	-63.68	-78.79		-0.571913	0	-2.70043	3	-0.653578	0	-0.5491	0	-1.19901	0	-1.54338	0	0.213883	0	0.715921	0	-0.171406	0
ULK2	unc-51-like kinase 2 (C. elegans)	NOFU_GENE_3_0019009	Nofu_GRZ_cDNA_3_0001286	ENSDARG00000062518		59	0	2.36	6.02	5.22		55	0	8.28	5	9.86		0.641635	0	1.14856	0	1.11437	0	1.56855	2	1.02568	0	1.73795	2	0.810722	0	1.29274	0	1.34318	0
UNG	uracil-DNA glycosylase	NOFU_GENE_3_0019037	Nofu_GRZ_cDNA_3_0178742	ENSDARG00000042527	ENSG00000076248	15	0	-5.83	-4.63	-4.34		15	0	-6.28	-5.75	-5.03		-1.629	2	-1.24157	0	-1.06642	0	-1.89838	2	-1.69432	2	-1.27184	0	-0.694989	0	-1.52085	0	-0.426222	0
UPP2	uridine phosphorylase 2	NOFU_GENE_3_0019048	Nofu_GRZ_cDNA_3_0039118	ENSDARG00000036833	ENSG00000007001	52	0	16.97	4.39	10.66		44	0	18.74	20.32	-10.16		0.338286	0	-0.0600802	0	0.167212	0	0.364422	0	0.284577	0	-0.261329	0	1.57338	0	1.19374	0	0.746595	0
UROC1	urocanase domain containing 1	NOFU_GENE_3_0019069	Nofu_GRZ_cDNA_3_0161054	ENSDARG00000070394	ENSG00000159650	2	0	-16.22	-22.36	-6.82		9	0	-24.82	-1.67	-17.93		-0.895872	0	-1.61708	0	-0.366727	0	-1.8099	0	-0.182667	0	-1.04774	0	0.0339976	0	0.315498	0	0.190764	0
UROD	uroporphyrinogen decarboxylase	NOFU_GENE_3_0019070	Nofu_GRZ_cDNA_3_0194688	ENSDARG00000006818	ENSG00000126088	3	0	-30.2	-26.72	-39.97		3	0	-27.89	-32.6	-40.91		-0.964018	0	-0.943599	0	-1.53666	0	-0.910969	0	-1.17357	0	-1.54922	0	-0.0990617	0	0.290514	0	0.160022	0
UROS	uroporphyrinogen III synthase	NOFU_GENE_3_0019071	Nofu_GRZ_cDNA_3_0027308	ENSDARG00000027491	ENSG00000188690	0	0	-0.49	-1.15	-1.19		6	0	-1.54	-0.91	-1.68		-0.0850093	0	-0.313434	0	-0.240811	0	-0.292062	0	-0.247859	0	-0.276946	0	0.170302	0	0.834798	0	0.452668	0
USP1	ubiquitin specific peptidase 1	NOFU_GENE_3_0019082	Nofu_GRZ_cDNA_3_0207902	ENSDARG00000056414	ENSG00000162607	15	0	-10.6	-9.53	-9.24		15	0	-8.69	-8.79	-9.82		-0.855076	2	-0.860976	2	-0.759804	0	-0.686875	0	-0.765647	0	-0.770828	0	-0.401408	0	-0.417332	0	-0.408129	0
USP2 (3 OF 3)	ubiquitin specific peptidase 2	NOFU_GENE_3_0019092	Nofu_GRZ_cDNA_3_0030211	ENSDARG00000074120	ENSG00000036672	53	0	217.71	88.22	0.02		53	0	200.68	55.63	3.22		2.41399	3	1.34338	0	-0.0565679	0	2.29401	3	0.969846	0	0.0781572	0	-0.234217	0	-0.511586	0	0.0447725	0
USP43 (2 OF 2)	ubiquitin specific peptidase 43	NOFU_GENE_3_0019114	Nofu_GRZ_cDNA_3_0179715	ENSDARG00000060632	ENSG00000154914	48	0	2.7	4.6	-0.87		53	0	7.51	2.53	-1.68		0.588654	0	0.789633	0	-0.323345	0	1.25868	2	0.460753	0	-0.565823	0	-0.698132	0	-0.570667	0	-0.132384	0
USP53 (1 OF 2)	ubiquitin specific peptidase 53	NOFU_GENE_3_0019122	Nofu_GRZ_cDNA_3_0002910	ENSDARG00000076499	ENSG00000145390	53	0	5.2	1.88	0.47		53	0	12.26	4.95	1.26		1.3555	0	0.520687	0	0.135781	0	2.23379	2	1.21332	0	0.448477	0	1.12654	0	0.893064	0	0.805467	0
USPL1	ubiquitin specific peptidase like 1	NOFU_GENE_3_0019133	Nofu_GRZ_cDNA_3_0175649	ENSDARG00000034825	ENSG00000132952	1	0	-21.65	-26.18	-20.08		15	0	-22.34	-22.11	-22.8		-0.701678	0	-1.02394	2	-0.696629	0	-0.752876	0	-0.820917	0	-0.752472	0	-0.660594	0	-0.641449	0	-0.67653	0
VANGL2	vang-like 2 (van gogh, Drosophila)	NOFU_GENE_3_0019232	Nofu_GRZ_cDNA_3_0003747	ENSDARG00000027397	ENSG00000162738	1	0	-4.93	-7.04	-5.59		3	0	-6.05	-5.04	-6.78		-0.693822	0	-1.25147	2	-0.869441	0	-0.939511	2	-0.810948	0	-1.0669	2	-0.680752	0	-0.515825	0	-1.00928	2
VASN	vasorin	NOFU_GENE_3_0019268	Nofu_GRZ_cDNA_3_0004220	ENSDARG00000016293	ENSG00000168140	53	0	12.28	6.88	-0.68		48	0	9.1	21.92	0.52		2.30138	2	1.576	0	-0.407567	0	1.95164	0	2.92183	2	0.216896	0	-1.14644	0	-0.925985	0	-0.318577	0
VCAM1	vascular cell adhesion molecule 1	NOFU_GENE_3_0019281	Nofu_GRZ_cDNA_3_0002211	ENSDARG00000062479	ENSG00000162692	50	0	5.71	18.21	5.39		59	0	4.71	8.57	7.86		0.753627	0	1.54985	3	0.673426	0	0.615353	0	0.923605	0	0.958128	0	0.493118	0	-0.0634063	0	0.363399	0
VDAC3	voltage-dependent anion channel 3	NOFU_GENE_3_0019290	Nofu_GRZ_cDNA_3_0004381	ENSDARG00000003695	ENSG00000078668	0	0	-4.16	-8.82	-7.83		5	0	-6.61	-4.13	-8.84		-0.187695	0	-0.536531	0	-0.406819	0	-0.324022	0	-0.28215	0	-0.41137	0	-0.205323	0	0.436568	0	0.201287	0
VGLL3	vestigial like 3 (Drosophila)	NOFU_GENE_3_0019309	Nofu_GRZ_cDNA_3_0163857	ENSDARG00000038305	ENSG00000206538	34	0	0.5	2.24	1.74		50	0	0.51	1.9	0.75		1.41379	0	2.96372	3	2.73836	2	1.38298	0	2.78162	2	1.81612	0	1.752	0	1.46687	0	2.08888	0
VIM	vimentin	NOFU_GENE_3_0019314	Nofu_GRZ_cDNA_3_0057772	ENSDARG00000010008	ENSG00000026025	49	0	0.88	5.6	8.55		36	0	1.04	10.01	4.15		1.29716	0	3.23301	0	3.88615	0	1.37818	0	4.04509	2	2.9838	0	-0.116094	0	0.552813	0	1.12187	0
VPS37A	vacuolar protein sorting 37 homolog A (S. cerevisiae)	NOFU_GENE_3_0019382	Nofu_GRZ_cDNA_3_0178179	ENSDARG00000017119	ENSG00000155975	53	0	22.5	8.21	2.78		54	0	14.37	8.16	5.27		2.06797	3	0.976421	0	0.427528	0	1.59333	2	0.999769	0	0.790779	0	0.88838	0	0.451422	0	0.672983	0
VPS41	vacuolar protein sorting 41 homolog (S. cerevisiae)	NOFU_GENE_3_0019386	Nofu_GRZ_cDNA_3_0010070	ENSDARG00000063573	ENSG00000006715	36	0	1.75	7.32	5.42		57	0	5.41	6.56	8.46		0.26433	0	0.759418	0	0.658046	0	0.678834	0	0.717819	0	0.984779	2	1.19086	2	0.682603	0	0.744385	0
VSIG8 (1 OF 2)	V-set and immunoglobulin domain containing 8	NOFU_GENE_3_0019402	Nofu_GRZ_cDNA_3_0162880	ENSDARG00000013685	ENSG00000243284	36	0	-0.14	1.61	1		35	0	-0.06	0.51	1.25		-0.18651	0	0.977968	0	0.725065	0	-0.109548	0	0.340933	0	0.90944	0	-0.0334794	0	-0.853828	0	0.114875	0
VTNA	pep:novel group:BROADS1:groupI:7562563:7566684:-1 gene:ENSGACG00000008584 transcript:ENSGACT00000011363	NOFU_GENE_3_0019419	Nofu_GRZ_cDNA_3_0177782	ENSDARG00000055388	ENSG00000255604	36	0	0.13	19.21	5.32		43	0	1.89	-0.42	6.1		0.025421	0	1.86503	2	0.801227	0	0.341077	0	-0.20278	0	0.951904	0	-1.11232	0	-0.791401	0	0.704246	0
VWF	von Willebrand factor	NOFU_GENE_3_0019429	Nofu_GRZ_cDNA_3_0174917	ENSDARG00000077231	ENSG00000110799	21	0	-1.76	0.11	3.45		23	0	-1.26	0.83	-0.09		-1.22083	2	-0.0797393	0	1.02293	0	-0.795593	0	0.238646	0	-0.0516753	0	-0.590961	0	0.29778	0	0.187142	0
WASLB	Wiskott-Aldrich syndrome-like b	NOFU_GENE_3_0019443	Nofu_GRZ_cDNA_3_0022675	ENSDARG00000014113	ENSG00000106299	54	0	6.56	3.97	2.86		53	0	8.26	5.76	2.49		0.781088	0	0.398934	0	0.344508	0	0.913556	2	0.610464	0	0.344402	0	0.0510692	0	-0.0623316	0	0.256153	0
WBP4	WW domain binding protein 4 (formin binding protein 21)	NOFU_GENE_3_0019447	Nofu_GRZ_cDNA_3_0033870	ENSDARG00000068082	ENSG00000120688	12	0	-3.1	-5.43	-6.66		12	0	-1.3	-4.22	-6.9		-0.255548	0	-0.596197	0	-0.636288	0	-0.14106	0	-0.448739	0	-0.619624	0	0.586968	0	0.760083	0	0.151754	0
WIPI1 (2 OF 2)	WD repeat domain, phosphoinositide interacting 1	NOFU_GENE_3_0019550	Nofu_GRZ_cDNA_3_0207941	ENSDARG00000040657	ENSG00000070540	36	0	2.65	8.34	4.97		58	0	3.79	8.72	6.07		0.582	0	1.23723	2	0.903584	0	0.750141	0	1.30381	2	1.09813	2	1.26431	2	0.764712	0	0.776275	0
WNT2BB	wingless-type MMTV integration site family, member 2B	NOFU_GENE_3_0019568	Nofu_GRZ_cDNA_3_0176149	ENSDARG00000032234	ENSG00000134245	56	0	1.22	1.37	0.45		54	0	1.21	0.6	0.6		2.31837	0	2.32888	0	1.25298	0	2.23557	0	1.46613	0	1.5522	0	-0.17662	0	-0.713785	0	0.971719	0
WSB2	WD repeat and SOCS box containing 2	NOFU_GENE_3_0019591	Nofu_GRZ_cDNA_3_0208343	ENSDARG00000058608	ENSG00000176871	45	0	7.62	5.62	0.12		45	0	3.14	3.64	-0.52		0.728954	0	0.453426	0	-0.0472741	0	0.309129	0	0.291906	0	-0.0753524	0	-0.571587	0	-0.142524	0	-0.285657	0
WT1B	Wilms tumor 1	NOFU_GENE_3_0019595	Nofu_GRZ_cDNA_3_0213621	ENSDARG00000031420	ENSG00000184937	15	0	-38.14	-28.62	-35.98		15	0	-42.18	-33.54	-40.66		-1.67589	0	-1.18401	0	-1.56091	0	-2.10752	2	-1.445	0	-1.90435	0	-1.3181	0	-2.06273	2	-2.03429	0
WU:FB52C12	wu:fb52c12	NOFU_GENE_3_0019605	Nofu_GRZ_cDNA_3_0160617	ENSDARG00000088195		53	0	8.34	3.39	-0.37		53	0	6.92	2.6	-0.17		2.44157	2	1.38068	0	-0.364627	0	2.19105	2	1.15448	0	-0.149169	0	-1.32657	0	-1.49368	0	-0.494341	0
XKR8 (1 OF 2)	XK, Kell blood group complex subunit-related family, member 8	NOFU_GENE_3_0019666	Nofu_GRZ_cDNA_3_0008296	ENSDARG00000039996	ENSG00000158156	4	0	-2.83	-2.79	-1.36		15	0	-3.6	-2.97	-2.68		-0.792968	0	-0.895554	0	-0.374865	0	-1.13314	2	-0.94096	0	-0.733834	0	-0.735009	0	-0.427776	0	-0.291724	0
XRCC5	X-ray repair complementing defective repair in Chinese hamster cells 5 (double-strand-break rejoining)	NOFU_GENE_3_0019689	Nofu_GRZ_cDNA_3_0006346	ENSDARG00000068862	ENSG00000079246	48	0	10.62	17.74	4.75		50	0	7.4	20.36	6.23		0.74983	0	0.97619	2	0.342573	0	0.532905	0	1.11312	2	0.483418	0	0.457021	0	0.335877	0	0.184607	0
YJEFN3	YjeF N-terminal domain containing 3	NOFU_GENE_3_0019834	Nofu_GRZ_cDNA_3_0005899	ENSDARG00000005612	ENSG00000117362	11	0	-7.38	-16.55	-5.58		27	0	3.33	-13.36	-15.05		-0.667365	0	-2.68804	2	-0.54676	0	0.223203	0	-1.71845	0	-2.04771	0	0.0297558	0	0.174682	0	-0.398253	0
ZBTB11	zinc finger and BTB domain containing 11	NOFU_GENE_3_0019916	Nofu_GRZ_cDNA_3_0003108	ENSDARG00000017886	ENSG00000066422	4	0	-9.34	-7.21	-5.69		15	0	-7.73	-7.17	-6.82		-0.869233	2	-0.74791	2	-0.519787	0	-0.703882	0	-0.719416	0	-0.585189	0	-0.769875	0	-0.745946	0	-0.673707	0
ZFAND2A	zinc finger, AN1-type domain 2A	NOFU_GENE_3_0020017	Nofu_GRZ_cDNA_3_0041497	ENSDARG00000003283	ENSG00000158552	50	0	19.42	52.07	9.82		57	0	7.08	6.16	12.32		1.05273	0	1.85205	2	0.581368	0	0.462524	0	0.31625	0	0.744732	0	0.152591	0	-0.0476362	0	0.474198	0
ZFAND5A	zinc finger, AN1-type domain 5	NOFU_GENE_3_0020019	Nofu_GRZ_cDNA_3_0196222	ENSDARG00000018898	ENSG00000107372	56	0	53	55.28	23.43		54	0	130.51	55.91	51.3		1.72173	0	1.64026	0	0.955851	0	2.74207	2	1.67476	0	1.68145	0	1.20338	0	1.20523	0	1.92504	0
ZFYVE26	zinc finger, FYVE domain containing 26	NOFU_GENE_3_0020049	Nofu_GRZ_cDNA_3_0175357	ENSDARG00000040131	ENSG00000072121	50	0	1.52	4.04	2.41		59	0	2.33	3.39	3.62		0.535289	0	1.00493	2	0.72154	0	0.726947	0	0.898774	0	1.04403	2	1.06366	0	0.662882	0	0.799913	0
ZGC:109888	zgc:109888	NOFU_GENE_3_0020066	Nofu_GRZ_cDNA_3_0070081	ENSDARG00000023298	ENSG00000177954	45	0	152.27	161.88	23.5		48	0	105.47	173.47	37.86		3.44093	2	3.41448	3	1.29897	0	2.96865	2	3.51373	2	1.78673	0	-0.00237018	0	-0.191221	0	1.26347	0
ZGC:112234	zgc:112234	NOFU_GENE_3_0020079	Nofu_GRZ_cDNA_3_0089862	ENSDARG00000034203	ENSG00000158373	53	0	16.91	6.34	1.41		41	0	9.41	1.77	0.42		3.54402	2	2.2067	0	0.879647	0	2.76413	0	0.968094	0	0.33252	0	1.95628	0	2.60337	0	-0.292642	0
ZGC:113019	zgc:113019	NOFU_GENE_3_0020084	Nofu_GRZ_cDNA_3_0208206	ENSDARG00000052294		2	0	-27.34	-37.8	-18.77		15	0	-33.81	-28.2	-32.91		-1.23021	0	-2.40027	3	-0.781008	0	-1.79901	2	-1.40332	0	-1.69931	2	-1.36457	0	-0.355313	0	-0.47056	0
ZGC:113363	zgc:113363	NOFU_GENE_3_0020094	Nofu_GRZ_cDNA_3_0187432	ENSDARG00000038382	ENSG00000112559	40	0	0.79	-0.71	-2.58		12	0	-1.16	-1.64	-2.35		0.264059	0	-0.422522	0	-1.72748	0	-0.575063	0	-0.931788	0	-1.40673	0	-0.194103	0	0.545344	0	-0.304286	0
ZGC:153733	zgc:153733	NOFU_GENE_3_0020125	Nofu_GRZ_cDNA_3_0075071	ENSDARG00000053257		2	0	-10.48	-13.26	-5.29		15	0	-7.44	-7.74	-7.64		-0.827682	0	-1.28598	2	-0.416065	0	-0.566199	0	-0.669835	0	-0.561883	0	-0.0235005	0	-0.401362	0	-0.436621	0
ZGC:154075	zgc:154075	NOFU_GENE_3_0020132	Nofu_GRZ_cDNA_3_0064729	ENSDARG00000067630		53	0	51.06	31.62	14.74		54	0	74.84	34.81	25.1		1.56792	0	1.0049	0	0.594469	0	1.94228	2	1.1116	0	0.956077	0	1.55266	0	1.31889	0	0.661444	0
ZGC:154164	zgc:154164	NOFU_GENE_3_0020135	Nofu_GRZ_cDNA_3_0056360	ENSDARG00000059748	ENSG00000124529	53	0	37.38	16.32	0.62		53	0	14.62	6.19	2.19		5.49419	2	4.24195	2	0.759453	0	4.14698	2	2.94721	0	1.84273	0	0.577148	0	0.160231	0	0.220562	0
ZGC:158463	zgc:158463	NOFU_GENE_3_0020143	Nofu_GRZ_cDNA_3_0019371			15	0	-259.98	-274.72	-271.67		15	0	-260.51	-256.72	-277.65		-2.35635	2	-2.85473	2	-2.69006	2	-2.39974	2	-2.37817	2	-2.82344	2	-1.91887	0	-2.12299	2	-2.483	2
ZGC:158659	zgc:158659	NOFU_GENE_3_0020146	Nofu_GRZ_cDNA_3_0159396	ENSDARG00000060597		54	0	8.92	3.37	4.04		54	0	19.8	5.44	5.92		1.16418	0	0.432966	0	0.594642	0	1.89886	3	0.714123	0	0.866666	0	0.92751	0	0.993906	0	0.736198	0
ZGC:162180	zgc:162180	NOFU_GENE_3_0020150	Nofu_GRZ_cDNA_3_0141801	ENSDARG00000070713	ENSG00000007038	34	0	5.02	22.3	17.57		34	0	3.61	16.78	15.81		0.462839	0	1.32467	0	1.17175	0	0.326241	0	1.09941	0	1.14364	0	-0.204164	0	-0.925803	0	0.60221	0
ZGC:162232	zgc:162232	NOFU_GENE_3_0020151	Nofu_GRZ_cDNA_3_0016020	ENSDARG00000070874	ENSG00000196433	58	0	2.52	2.95	1.91		58	0	1.46	2.41	1.39		1.6703	0	1.70121	2	1.35958	0	1.16293	0	1.52367	0	1.13424	0	0.985936	0	1.28404	0	1.21633	0
ZGC:162297	zgc:162297	NOFU_GENE_3_0020152	Nofu_GRZ_cDNA_3_0005629	ENSDARG00000068410		52	0	13.08	3.28	9.8		54	0	36.22	16.6	14.26		1.16569	0	0.259119	0	0.916015	0	2.1565	2	1.25738	0	1.22804	0	1.39974	0	1.60703	0	1.18758	0
ZGC:172086	zgc:172086	NOFU_GENE_3_0020185	Nofu_GRZ_cDNA_3_0041356	ENSDARG00000057687		2	0	-1.55	-2.39	-1.15		12	0	-0.29	-1.64	-2.24		-1.00379	0	-2.24166	2	-0.740536	0	-0.163434	0	-1.19018	0	-1.83267	0	-0.499448	0	-0.104974	0	0.174119	0
ZGC:66433	pep:novel group:BROADS1:groupIV:16533394:16548513:-1 gene:ENSGACG00000018733 transcript:ENSGACT00000024818	NOFU_GENE_3_0020246	Nofu_GRZ_cDNA_3_0033995	ENSDARG00000071697		50	0	3.32	7.08	2.53		58	0	3.92	5.72	3.05		0.874738	0	1.34752	2	0.648828	0	0.944228	0	1.18996	0	0.815099	0	0.388869	0	0.509289	0	0.614898	0
ZGC:73138	zgc:73138	NOFU_GENE_3_0020249	Nofu_GRZ_cDNA_3_0189314	ENSDARG00000020850	ENSG00000156508	7	0	-302.66	-83.12	-104.44		13	0	-206.69	-368.19	7.32		-1.33541	0	-0.380465	0	-0.390551	0	-0.781438	0	-2.03512	2	0.0074283	0	0.102523	0	-0.017141	0	-0.649396	0
ZGC:73324	zgc:73324	NOFU_GENE_3_0020252	Nofu_GRZ_cDNA_3_0050315	ENSDARG00000009040		41	0	11.37	2.75	-0.02		36	0	-0.19	1.42	0.31		4.56885	2	2.57988	0	-0.116354	0	-0.689125	0	1.85496	0	0.69197	0	-1.16765	0	-0.10191	0	0.188831	0
ZNF292 (2 OF 2)	zinc finger protein 292	NOFU_GENE_3_0020354	Nofu_GRZ_cDNA_3_0175531	ENSDARG00000016763	ENSG00000188994	4	0	-2.24	-1.64	-0.86		7	0	-1.98	-0.99	-1.36		-1.10016	2	-0.841575	0	-0.385951	0	-0.953713	0	-0.491048	0	-0.564444	0	-0.48786	0	-0.521521	0	-0.28219	0
ZNF295	zinc finger protein 295	NOFU_GENE_3_0020355	Nofu_GRZ_cDNA_3_0007925	ENSDARG00000043285	ENSG00000173276	45	0	6.74	5.94	1.62		56	0	5.33	4.97	2.29		1.79828	2	1.5672	0	0.632961	0	1.5474	0	1.40221	0	0.878713	0	0.896122	0	0.338425	0	0.731346	0
ZNF296	zinc finger protein 296	NOFU_GENE_3_0020356	Nofu_GRZ_cDNA_3_0178570	ENSDARG00000077897	ENSG00000170684	1	0	-8.48	-14.39	-8.67		3	0	-4.86	-4.29	-5.74		-0.567545	0	-1.26494	2	-0.624424	0	-0.323747	0	-0.363162	0	-0.363419	0	-0.360592	0	0.0991654	0	-0.779009	0
ZNF365	zinc finger protein 365	NOFU_GENE_3_0020368	Nofu_GRZ_cDNA_3_0193079	ENSDARG00000087985	ENSG00000138311	56	0	3.8	4.38	2.31		46	0	2.59	2.83	2.18		1.40253	2	1.41462	2	0.948602	0	1.06476	0	1.05088	0	0.95114	0	0.316832	0	0.137596	0	0.588912	0
ZNF385A	zinc finger protein 385A	NOFU_GENE_3_0020373	Nofu_GRZ_cDNA_3_0207841	ENSDARG00000009899	ENSG00000161642	50	0	3.22	5.38	1.77		56	0	4.22	3.13	1.85		1.09229	0	1.42047	2	0.646603	0	1.26724	0	0.97295	0	0.723767	0	0.527637	0	0.886017	0	1.09692	0
ZNF395B	zinc finger protein 395	NOFU_GENE_3_0020379	Nofu_GRZ_cDNA_3_0176905	ENSDARG00000024195	ENSG00000186918	58	0	7.89	13.1	6.17		59	0	4.9	9.55	9.44		1.03873	0	1.35532	2	0.832892	0	0.695624	0	1.09965	0	1.18965	0	0.386623	0	1.21373	0	1.12627	0
ZNF503	zinc finger protein 503	NOFU_GENE_3_0020395	Nofu_GRZ_cDNA_3_0208388	ENSDARG00000018492	ENSG00000165655	54	0	9.97	6.55	7.33		59	0	2.35	4.6	4.41		1.3541	0	0.887064	0	1.04171	0	0.418997	0	0.670453	0	0.743499	0	0.797855	0	-0.338987	0	0.699626	0
ZNF703	zinc finger protein 703	NOFU_GENE_3_0020440	Nofu_GRZ_cDNA_3_0009822	ENSDARG00000035563	ENSG00000183779	7	0	-1.15	-0.85	-0.69		14	0	-0.52	-0.49	-1.31		-0.576433	0	-0.516639	0	-0.381066	0	-0.269066	0	-0.318998	0	-0.69032	0	0.0494197	0	-0.102276	0	0.381116	0
ZNF800 (1 OF 2)	zinc finger protein 800	NOFU_GENE_3_0020463	Nofu_GRZ_cDNA_3_0193137	ENSDARG00000004594	ENSG00000048405	58	0	1.44	2.42	1.83		46	0	1.48	1.53	1.81		1.11802	0	1.45429	2	1.27127	0	1.11674	0	1.06779	0	1.30553	0	1.4038	0	1.56955	2	1.5663	2
ZYX	zyxin	NOFU_GENE_3_0020515	Nofu_GRZ_cDNA_3_0176851	ENSDARG00000075733	ENSG00000159840	56	0	33.21	23.72	11.47		53	0	38.82	22.84	7.8		1.18237	2	0.811869	0	0.482753	0	1.28392	2	0.808847	0	0.369496	0	0.0769886	0	-0.0101608	0	0.0784362	0
